# Supplementary material for: A Nasal Brush-based Classifier of Asthma Identified by Machine Learning Analysis of Nasal RNA Sequence Data
Source: Sci Rep. 2018 Jun 11;8:8826. doi: 10.1038/s41598-018-27189-4 (PMC5995932; doi:10.1038/s41598-018-27189-4)
Supplement: Supplementary file 2 — Supplementary Table 1 [file 41598_2018_27189_MOESM2_ESM.xlsx]

## Sheet: (a) Asthma over-expressed genes
Supplementary Table 1(a): Over-expressed genes in asthma cases compared to controls.
Differentially expressed genes were identified using DESeq2 (Love et al, 2014) applied to the development set with an upper FDR threshold of 0.05.
Gene	Fold Change	FDR
SDK1	2.69593	5.40181e-20
ZDHHC1	2.33557	1.23118e-19
SSBP4	2.1653	2.57344e-19
C10orf95	3.09616	3.8891e-18
ZNF853	3.05378	2.25024e-15
PRRT3	1.97783	2.40254e-15
ODF3B	3.08098	3.64261e-15
BZRAP1	2.42875	3.96241e-15
HAGHL	4.04253	7.90746e-15
CROCC	3.12057	8.21575e-15
C6orf108	1.87178	8.86186e-15
PTPRN2	2.2441	1.20755e-14
SERPINF1	2.03791	1.47636e-14
P4HTM	2.12087	1.86794e-14
C19orf51	4.68224	3.60797e-14
ZSCAN18	2.59451	3.60797e-14
B9D2	2.07415	3.60797e-14
ARHGAP39	2.49865	5.35894e-14
FOXJ1	4.26776	5.88781e-14
LRRC10B	4.42559	6.5261e-14
CCDC42B	4.25972	6.5261e-14
GAS2L2	4.7088	7.82923e-14
C6orf154	3.90157	8.44201e-14
GLIS3	2.36625	1.00754e-13
LRRC61	2.06054	1.09813e-13
ENDOG	1.97993	1.71162e-13
IRX3	1.83337	2.01018e-13
CAPS	4.06302	2.40086e-13
LPHN1	2.10407	2.68055e-13
C2orf55	2.27284	3.17873e-13
SYNGAP1	2.13301	4.22489e-13
CCDC24	1.96495	4.42276e-13
SLC16A11	2.0522	4.51489e-13
UCKL1.AS1	3.82463	6.69507e-13
RRAD	3.39266	6.69507e-13
NHLRC4	4.5517	7.65957e-13
PRR7	2.91887	7.94092e-13
RAB3B	4.24373	8.15138e-13
CCDC17	4.24212	8.23826e-13
ANKRD54	2.03166	9.41636e-13
TCTEX1D4	4.30166	9.81969e-13
PPP1R16A	1.78187	1.01874e-12
NAT14	3.06262	1.03487e-12
CTXN1	4.61823	1.03958e-12
ANKK1	2.06364	1.03958e-12
MAPK15	4.61083	1.07813e-12
TEKT2	4.78798	1.13157e-12
CCDC96	2.89252	1.13157e-12
CXCR7	2.5734	1.18772e-12
SPEF1	4.04138	1.28995e-12
C2orf81	3.88312	1.62387e-12
TPPP3	4.11222	1.95083e-12
TP73	3.73216	2.05602e-12
C17orf72	4.12598	2.42931e-12
KIF19	4.04832	2.42931e-12
CRNDE	1.90266	2.42931e-12
FDXR	1.75411	2.42931e-12
TNFAIP8L1	3.66812	2.52964e-12
IFT140	2.56012	2.52964e-12
FBXW9	2.03094	3.71669e-12
ESPN	1.78255	4.12128e-12
DFNB31	1.85555	4.1682e-12
TTLL10	3.97447	4.96622e-12
FAM116B	2.76116	5.75046e-12
CCDC19	3.97176	5.83187e-12
C6orf27	3.15382	6.10565e-12
C16orf48	2.28319	6.26965e-12
GAS8	1.96553	6.26965e-12
CD164L2	3.21332	6.36707e-12
CCDC78	4.79073	6.85549e-12
CCDC40	4.02186	7.85218e-12
CCDC157	2.50321	1.03363e-11
UBXN11	2.67486	1.12753e-11
C9orf24	4.2405	1.13692e-11
B9D1	2.93783	1.3303e-11
LRRC56	2.57381	1.60583e-11
PKIG	2.47239	1.60583e-11
ADSSL1	1.96397	1.70739e-11
PASK	2.00442	1.93192e-11
C5orf49	3.85711	1.95595e-11
TUBB2C	2.04909	2.17307e-11
HSPBP1	1.80506	2.17307e-11
DLEC1	4.80157	2.39955e-11
ANKMY1	2.56814	2.39955e-11
RUVBL2	1.88758	2.41852e-11
WDR54	3.5408	2.48129e-11
CCDC108	4.40594	2.82076e-11
USP2	2.6158	2.82076e-11
WDR90	2.25341	3.47445e-11
SLC1A4	1.7743	3.60414e-11
ISYNA1	1.78189	3.90247e-11
LRRC48	4.23656	4.33546e-11
SLC27A2	1.77294	4.33546e-11
C11orf16	4.16124	4.35926e-11
BBS5	2.05306	4.96429e-11
C14orf79	1.94313	4.96429e-11
DNAAF2	1.82684	5.32802e-11
IQCD	2.99396	5.9179e-11
PPOX	2.46684	5.9179e-11
ZNF703	1.80994	6.27934e-11
IGFBP2	2.12209	6.3397e-11
KCNH3	3.74732	6.67127e-11
RHPN1	2.11269	6.74204e-11
KNDC1	4.27321	8.33894e-11
TRAF3IP1	1.80219	8.80362e-11
FAM92B	3.96288	8.91087e-11
C5orf4	2.02531	9.38443e-11
MAP6	4.48787	9.67629e-11
IQCE	1.88796	9.71132e-11
INPP5E	1.83961	9.71132e-11
NWD1	3.99394	1.13238e-10
DNAH9	4.39062	1.16455e-10
LTBP3	1.62488	1.3309e-10
CDK20	2.3241	1.54953e-10
CCNO	2.32391	1.55262e-10
RAB36	3.80755	1.59581e-10
WDR34	1.87639	1.87132e-10
DNAI1	4.8495	2.12635e-10
DNAAF1	3.83747	2.14037e-10
CCDC164	4.25571	2.20169e-10
ASCL2	2.04147	2.26234e-10
FHAD1	3.13965	2.37682e-10
FAM179A	4.66079	2.37965e-10
TEKT1	4.13607	2.48284e-10
DALRD3	1.75344	2.48284e-10
TMCC2	1.90616	2.60427e-10
CCDC114	4.09401	2.95477e-10
LRWD1	1.98021	3.02767e-10
NCRNA00094	2.12505	3.12538e-10
WDR38	4.23622	3.26822e-10
ALDH3B1	1.68139	3.28037e-10
TMEM190	4.86855	3.30569e-10
ULK4	2.3242	3.48495e-10
DMRT2	1.82663	3.48718e-10
C9orf171	3.97704	3.72441e-10
FUZ	2.72662	3.81064e-10
VWA3A	4.21878	4.49516e-10
CDHR4	5.12021	4.57757e-10
METRN	2.2531	4.57757e-10
LOC113230	1.81479	4.57757e-10
DNAI2	4.03797	4.76126e-10
TCTN2	2.4049	4.95937e-10
FAM166B	3.90791	5.63709e-10
ZMYND10	3.69144	6.00928e-10
MZF1	1.76528	6.58326e-10
ROPN1L	3.4329	6.64612e-10
APBB1	2.62366	6.64612e-10
PLEKHB1	3.42149	6.72995e-10
LRRC23	3.2342	7.30088e-10
SLC4A8	3.06636	8.20469e-10
WNT9A	1.97502	8.98004e-10
CCDC103	3.21531	9.17894e-10
C20orf85	3.76436	9.37355e-10
TSNAXIP1	3.67477	9.47472e-10
DNAH2	3.69842	9.84984e-10
ZNF474	3.52005	1.11372e-09
TPPP	2.28275	1.11372e-09
TMEM231	3.16472	1.12292e-09
TTC12	1.91009	1.13249e-09
LDLRAD1	3.56957	1.15526e-09
CHCHD10	1.87338	1.18307e-09
RFX2	2.66731	1.23139e-09
UBXN10	3.25533	1.26161e-09
IFT172	2.64104	1.3631e-09
BAIAP3	3.63613	1.411e-09
EFCAB2	2.69292	1.42619e-09
C11orf88	3.52355	1.4444e-09
SLC13A3	2.20806	1.4444e-09
IFT122	2.04426	1.48429e-09
NPHP4	1.89172	1.51209e-09
TXNDC5	1.86619	1.515e-09
C17orf97	2.35986	1.62066e-09
WDR16	4.36651	1.62402e-09
DNALI1	3.4607	1.63511e-09
NUDT3	1.73971	1.64286e-09
SMYD2	2.10345	1.70609e-09
TTC25	3.71447	2.05596e-09
RBM38	1.61948	2.1203e-09
GGT7	1.66897	2.14547e-09
CES1	3.00061	2.23456e-09
C21orf59	1.72966	2.26356e-09
CCDC65	3.41519	2.38892e-09
WDR60	1.90361	2.48798e-09
UNC119B	1.68296	2.7675e-09
EML1	3.14662	2.86572e-09
ODF2	1.77286	2.88517e-09
C20orf96	3.28662	2.92408e-09
C21orf2	1.59981	2.95269e-09
LRRC45	1.73563	2.9555e-09
LOC100506668	2.17031	3.52531e-09
GLB1L	2.06829	3.65952e-09
CCDC74A	3.27983	3.94098e-09
ABCA2	1.64595	3.94098e-09
MAP1A	3.30677	4.49644e-09
C9orf9	3.353	4.60478e-09
CHST9	1.75967	4.8617e-09
MAPRE3	2.07181	5.32347e-09
RND2	2.18108	5.44526e-09
DGCR6	1.82882	5.45688e-09
SNED1	1.88272	5.83476e-09
LRRC46	4.00289	5.87568e-09
C16orf71	3.78068	5.87568e-09
FBXO36	1.97697	5.87808e-09
STK33	3.32049	5.97395e-09
FANK1	3.09673	6.34411e-09
IRF2BPL	1.59433	6.45821e-09
MEX3D	1.59132	6.57088e-09
TTC29	3.77711	7.14688e-09
SPAG17	4.10267	7.18248e-09
DNAH10	4.05402	7.37766e-09
C19orf55	1.8158	7.5128e-09
GNA14	2.30897	7.76554e-09
GPR162	3.42624	7.78437e-09
KIF24	2.6518	8.23367e-09
C6orf97	3.05579	8.66959e-09
ATP2C2	1.60268	8.79826e-09
EFHC1	3.13154	1.00071e-08
C9orf116	2.9868	1.02805e-08
TUBA4B	3.4433	1.10115e-08
TUB	3.28725	1.10581e-08
IGFBP5	3.42171	1.12425e-08
GOLGA2B	1.87747	1.15371e-08
RAGE	2.48774	1.16413e-08
UCP2	1.52039	1.17729e-08
KIAA1407	2.63617	1.18646e-08
TTC21A	2.50957	1.20361e-08
C1orf173	3.85336	1.24014e-08
PSENEN	1.74443	1.26734e-08
MAPK8IP1	2.43032	1.31409e-08
WDR52	2.78678	1.3227e-08
RCAN3	1.67977	1.32982e-08
REC8	2.71105	1.35783e-08
KCTD1	1.63948	1.35783e-08
ZNF579	1.56262	1.43116e-08
NCALD	2.31904	1.48365e-08
IFT43	1.83726	1.6037e-08
GALNS	1.69456	1.60813e-08
RABL5	2.20299	1.6314e-08
SLC22A4	2.22553	1.66879e-08
CC2D2A	3.165	1.70886e-08
C12orf75	2.65337	1.74645e-08
MS4A8B	4.57794	1.78335e-08
DNAH5	3.74507	1.82168e-08
LRTOMT	2.78786	1.91101e-08
C18orf1	1.87715	1.91101e-08
TRADD	1.56913	1.97067e-08
C1orf194	3.88159	1.98158e-08
STOX1	2.81737	2.04397e-08
SPAG6	3.38227	2.05137e-08
EFCAB6	3.13973	2.0547e-08
CDHR3	4.50497	2.09665e-08
C1orf192	3.27607	2.13713e-08
ST6GALNAC2	1.69322	2.13713e-08
CEP250	1.63129	2.13713e-08
RSPH9	3.52898	2.2596e-08
RFX3	2.64245	2.28181e-08
DMRTA2	1.55535	2.28181e-08
CCDC113	3.00709	2.33952e-08
TCTN1	2.57027	2.43901e-08
ZNHIT2	1.68919	2.59867e-08
NELL2	4.27702	2.62282e-08
DNAH3	3.76162	2.68229e-08
RSPH1	3.90782	2.79364e-08
IPO4	1.62196	2.83731e-08
OSBPL6	2.51046	2.86967e-08
NPHP1	3.03498	2.87686e-08
NPEPL1	1.80587	2.93319e-08
PCDP1	3.86414	3.03499e-08
HES6	2.83952	3.03499e-08
OSCP1	2.4642	3.16173e-08
C6orf225	2.88982	3.16232e-08
RDH14	1.85367	3.20457e-08
WDR31	1.86799	3.3187e-08
NRSN2	1.7286	3.33598e-08
CYB5D1	2.01628	3.53966e-08
FAAH	1.64399	3.56421e-08
LRRC27	1.81134	3.62992e-08
CIB1	1.51834	3.65446e-08
SPPL2B	1.52835	3.68019e-08
CROCCP2	1.60146	3.69799e-08
NFIX	1.5734	3.71894e-08
RIBC1	3.09542	3.73058e-08
ARMC2	2.45823	3.73058e-08
KIF9	2.31801	3.79512e-08
COQ4	1.56459	3.96258e-08
WDR66	3.18527	4.13597e-08
KLHL6	3.05052	4.13597e-08
ANKRD9	1.68315	4.18769e-08
PPIL6	3.49881	4.5818e-08
CELSR1	1.57988	4.61481e-08
ECT2L	3.92659	4.67195e-08
TMEM107	2.25607	4.72838e-08
IL5RA	3.38598	4.91414e-08
SPATA18	3.04142	5.0583e-08
ZNF865	1.55351	5.11875e-08
MKS1	1.72626	5.31129e-08
DNAH12	4.07123	5.46701e-08
SNTN	3.41829	5.48011e-08
SNAPC4	1.55079	5.48488e-08
KLHDC9	2.21376	5.68972e-08
MTSS1	1.5959	5.76209e-08
PTRH1	1.6415	5.78872e-08
C16orf55	2.03868	5.8729e-08
C7orf57	3.24295	6.00827e-08
NUDC	1.54152	6.10697e-08
TNFRSF19	2.20738	6.27622e-08
IQCG	2.9568	6.2973e-08
VWA3B	3.70172	6.30683e-08
KAL1	2.86964	6.30683e-08
WRAP53	1.93109	6.30683e-08
CLUAP1	1.8865	6.34659e-08
PACRG	3.25262	6.37979e-08
CCDC81	3.49423	6.42368e-08
AKR7A2	1.57742	6.47208e-08
KCNE1	3.35236	6.58782e-08
INHBB	3.26336	6.79537e-08
PRDX5	1.55466	6.79537e-08
MYB	1.84123	6.81621e-08
NEK11	2.7419	6.81892e-08
RUVBL1	2.00082	6.99548e-08
SYNE1	2.93233	7.1936e-08
C17orf79	1.59608	7.31685e-08
JAG2	2.00849	7.85574e-08
ACOT2	1.61705	8.52356e-08
PRSS12	1.60069	8.62009e-08
PHGDH	2.07652	8.78686e-08
AK8	2.99752	8.85495e-08
C11orf49	1.65594	8.87426e-08
SYT5	3.2362	9.00219e-08
C3orf15	3.55198	9.33003e-08
PAX3	1.68131	9.48619e-08
SHANK2	3.08586	9.57305e-08
AK7	3.11167	1.04568e-07
DIXDC1	2.20356	1.04568e-07
ACCN2	1.63823	1.04568e-07
TBX1	1.6284	1.05101e-07
HYDIN	3.64359	1.0567e-07
C13orf30	3.57466	1.06437e-07
ANKRD37	2.08782	1.06496e-07
POMT2	1.77671	1.06496e-07
C21orf58	3.15402	1.14416e-07
CNTRL	1.98316	1.15119e-07
SIX2	1.56976	1.16144e-07
GLB1L2	1.87516	1.18115e-07
ZNF440	1.62497	1.18115e-07
SYTL3	1.60669	1.18115e-07
ERCC1	1.55757	1.18115e-07
DNAH1	2.22541	1.18941e-07
FAM154B	3.23741	1.20444e-07
EFCAB1	3.41784	1.24931e-07
BBS1	1.62663	1.26292e-07
PRUNE2	3.09871	1.26484e-07
H1FX	1.54348	1.26484e-07
IFT57	2.02385	1.27781e-07
ARMC3	3.68669	1.28185e-07
C1orf201	1.97131	1.32673e-07
C20orf12	2.16851	1.35408e-07
FAM183A	3.4389	1.35507e-07
ZBBX	3.75927	1.37771e-07
C1orf88	3.33179	1.44064e-07
EFHB	3.24198	1.45387e-07
YSK4	3.137	1.50138e-07
CCDC60	2.03255	1.50341e-07
TUSC3	1.69382	1.50981e-07
CES4A	2.40159	1.51353e-07
CAP2	2.3042	1.5299e-07
STOML3	3.56917	1.54086e-07
PCYT2	1.54217	1.61706e-07
SLFN13	2.24222	1.6531e-07
DNAL4	1.73947	1.6531e-07
C2CD2L	1.53455	1.65577e-07
IFT46	1.93442	1.7083e-07
DNAH6	3.67493	1.74274e-07
RSPH4A	3.32799	1.74274e-07
DTHD1	3.32522	1.74542e-07
SLC12A7	1.58126	1.7563e-07
DPCD	1.93856	1.76542e-07
DNAH7	3.36256	1.78119e-07
NTN1	1.52761	1.78206e-07
CLDN3	1.84043	1.8233e-07
RHOBTB1	1.7502	1.87553e-07
APOBEC4	3.28733	1.8767e-07
FAM174A	1.51418	1.90288e-07
ARMC9	1.90868	1.91275e-07
PLTP	1.60313	1.98108e-07
CCDC146	2.67103	2.0177e-07
C14orf45	2.54463	2.13129e-07
OBSCN	1.86629	2.1622e-07
WDR96	4.51827	2.1911e-07
SFXN3	1.59966	2.19516e-07
GALM	1.59756	2.19516e-07
FAM81B	3.17613	2.22082e-07
EFEMP2	1.61942	2.24048e-07
RABL2A	2.30604	2.28887e-07
WDR78	3.09268	2.33992e-07
C10orf107	3.16756	2.44725e-07
C9orf135	2.8677	2.44725e-07
NEURL1B	2.13311	2.44782e-07
BCAM	2.00159	2.44782e-07
PKD1	1.5325	2.46006e-07
FBRSL1	1.50953	2.46006e-07
DNAJA4	1.55609	2.5244e-07
C11orf63	2.2205	2.53161e-07
MAGIX	1.61223	2.64993e-07
CLMN	2.0755	2.87911e-07
TNS1	1.77612	3.08503e-07
SPA17	2.66712	3.17135e-07
CRY2	1.5431	3.48954e-07
IQCA1	2.54545	3.85583e-07
IFT27	2.0035	3.85583e-07
C6orf165	3.31607	3.90768e-07
SPATA6	1.86635	3.91415e-07
ARMC4	3.33542	4.12418e-07
MNS1	2.96006	4.20421e-07
AP2B1	1.82012	4.27029e-07
ABHD12B	1.65079	4.58254e-07
RABL2B	2.1877	4.60153e-07
DNAH11	3.3984	4.78493e-07
TCTEX1D2	2.32862	4.92481e-07
SNCAIP	2.15178	5.25094e-07
PRR15	1.52053	5.39026e-07
TRAPPC9	1.49826	5.47471e-07
C11orf70	3.19683	5.52587e-07
MTSS1L	1.51447	5.77745e-07
IQCC	1.76672	5.85222e-07
MIPEP	1.6077	5.87639e-07
CAPSL	3.22811	6.13092e-07
FBXO31	1.52038	6.15582e-07
IGFBP7	3.46134	6.47155e-07
GLTSCR2	1.39113	6.63441e-07
CASC1	2.94973	7.41883e-07
AKAP6	2.2186	7.65044e-07
CDC14A	1.71863	7.65644e-07
GPR172B	1.68332	7.75027e-07
KIF3B	1.53994	8.08875e-07
NSUN7	1.55243	8.71403e-07
CBY1	1.69854	9.10803e-07
MORN2	2.28391	9.392e-07
FAM134B	2.02734	9.45965e-07
LRRIQ1	3.26114	9.58549e-07
ZNF446	1.52396	9.58549e-07
TTC26	2.53344	9.80114e-07
CALML4	1.62741	9.95113e-07
LRP11	1.49025	1.02382e-06
TMPRSS3	1.80634	1.04835e-06
MDM1	1.7136	1.07116e-06
PAQR4	1.56648	1.16048e-06
SEMA5A	1.65992	1.18574e-06
IDH2	1.48906	1.22485e-06
SLC2A4RG	1.47354	1.28937e-06
WDR27	1.86298	1.29757e-06
MB	1.56393	1.35535e-06
PLCH1	2.31329	1.36675e-06
FOXN4	2.4331	1.49276e-06
CETN2	2.31001	1.51913e-06
ECI1	1.4603	1.63719e-06
ACOT1	1.71878	1.65012e-06
SPEF2	3.00395	1.69058e-06
ENKUR	3.17039	1.69235e-06
ANKRD42	1.74339	1.70496e-06
CSMD1	2.01483	1.71638e-06
LRRC49	2.42708	1.81419e-06
LRRC6	2.41772	2.0278e-06
PDF	1.72789	2.0278e-06
AP3M2	1.65994	2.0278e-06
ATP6V0E2	1.5174	2.23414e-06
CYBASC3	1.4719	2.47918e-06
MGC2752	1.51303	2.49691e-06
CTGF	2.44084	2.53147e-06
NME7	2.30993	2.56434e-06
ICA1L	1.87406	2.59186e-06
KIAA1377	2.35493	2.63213e-06
WNT4	1.62389	2.66608e-06
CCDC66	1.78967	2.69319e-06
DMD	1.60711	2.70822e-06
RGMA	1.77598	2.76587e-06
BCL7A	1.54768	2.79246e-06
ARL3	1.52986	2.88426e-06
FKRP	1.59965	3.01403e-06
RORC	1.52931	3.01403e-06
ULK2	1.59698	3.04102e-06
ACSS1	1.55254	3.07996e-06
HHAT	1.6074	3.08587e-06
EFNB3	2.42977	3.45813e-06
B3GNT9	1.55741	3.51732e-06
SLC25A4	1.49802	3.55964e-06
CCDC138	1.80406	3.56785e-06
PABPN1	1.44609	3.69532e-06
SMPD2	1.47547	3.70938e-06
ZNF580	1.47325	3.73581e-06
OLFML2A	1.68087	3.7554e-06
C7orf50	1.44237	3.94008e-06
LEPREL2	1.95759	3.94011e-06
DZIP3	2.22081	4.02528e-06
NCRNA00287	1.69131	4.03026e-06
C3orf67	1.72191	4.09892e-06
IL17RE	1.48542	4.16438e-06
DUSP18	1.76643	4.2e-06
HEATR2	1.53592	4.2e-06
CERS4	1.46652	4.55413e-06
EFHC2	2.54153	4.67467e-06
EBF4	1.50785	4.71457e-06
SCAMP4	1.44147	4.91032e-06
HEY1	1.51597	5.00328e-06
CSPP1	2.05161	5.01668e-06
NCS1	1.53991	5.02214e-06
ZNF837	1.67093	5.22131e-06
CCDC104	1.59508	5.28987e-06
DNAL1	1.92926	5.86073e-06
TTC38	1.47562	5.88772e-06
KIF27	2.05357	6.13829e-06
THRA	1.49829	6.16885e-06
GNAL	1.51789	6.24393e-06
LCA5	2.05879	6.76347e-06
IDAS	1.71282	7.04626e-06
KIAA0556	1.4833	7.50539e-06
PYCR2	1.4994	7.88147e-06
TRPV4	1.47759	7.88147e-06
TMEM98	1.46244	8.21506e-06
DYRK1B	1.44502	8.35968e-06
MEGF8	1.46987	8.57212e-06
FAM149A	1.61901	8.90473e-06
FTO	1.54233	9.20995e-06
RBKS	1.66267	9.25498e-06
ORAI3	1.46516	9.45553e-06
NDUFAF3	1.44305	9.66172e-06
C16orf80	1.53412	1.07805e-05
CCDC34	1.95285	1.08031e-05
FAM104B	1.64585	1.08935e-05
NME5	2.3589	1.0967e-05
SRGAP3	1.51025	1.10599e-05
ALMS1	1.75969	1.10615e-05
COL9A2	1.46065	1.10777e-05
CNTNAP3	1.6465	1.11243e-05
HDAC10	1.43909	1.12656e-05
WDR35	1.79775	1.18311e-05
PRR12	1.44831	1.24302e-05
SNX29	1.49309	1.25697e-05
CRIP1	2.21166	1.25722e-05
SOBP	1.70952	1.29589e-05
SLC9A3R2	1.38857	1.31279e-05
PHC1	1.6036	1.38781e-05
PKN1	1.44709	1.38781e-05
TRIP13	2.13572	1.40793e-05
SPAG16	1.5477	1.41052e-05
TBC1D8	1.64735	1.44514e-05
METTL7A	1.54944	1.45491e-05
NPM2	1.64771	1.49453e-05
TSGA14	1.83369	1.53621e-05
ABCA3	1.56394	1.53948e-05
EPB41L4B	1.46547	1.55092e-05
SCGB2A1	1.85264	1.58836e-05
WDR69	3.13081	1.59712e-05
MCAT	1.44452	1.59712e-05
HSPG2	1.44632	1.69312e-05
LRRC26	1.74351	1.73709e-05
KIAA0195	1.42018	1.73709e-05
RFX1	1.41885	1.80687e-05
WDR19	1.89889	1.82737e-05
ANKRD35	1.4184	1.89416e-05
BBS9	1.59592	1.90715e-05
CCDC41	1.73056	1.92145e-05
FARP1	1.43058	1.92684e-05
NGRN	1.41426	1.93043e-05
DCAKD	1.52456	2.01031e-05
KATNAL2	1.8355	2.03357e-05
AUTS2	1.44446	2.10708e-05
SLC7A2	2.78449	2.13078e-05
ZDHHC24	1.41648	2.14062e-05
SLC41A1	1.52319	2.14929e-05
C8orf47	1.59909	2.15109e-05
SHROOM3	1.49392	2.15542e-05
SUV420H2	1.47743	2.17189e-05
TMEM132A	1.36015	2.17189e-05
CITED4	1.5465	2.21855e-05
LMCD1	1.54314	2.26856e-05
MAGED2	1.42578	2.28093e-05
RPGRIP1L	2.30089	2.32284e-05
MT1X	1.75551	2.34342e-05
REPIN1	1.40482	2.35893e-05
DNER	2.54706	2.35943e-05
KATNB1	1.4123	2.40285e-05
C14orf50	2.00413	2.42509e-05
IFT88	1.81176	2.53479e-05
POLQ	1.82762	2.58084e-05
HSD17B13	2.15837	2.61563e-05
TSPAN8	1.57248	2.69759e-05
MAP9	2.17752	2.70383e-05
CD6	1.66025	2.70383e-05
CUEDC1	1.44127	2.70383e-05
PALMD	1.84259	2.73396e-05
CCDC88C	1.44652	2.9513e-05
GSTA2	3.04364	2.99797e-05
LOC728392	2.45353	3.13987e-05
SOX2	1.42278	3.25439e-05
WDR73	1.45129	3.2565e-05
KRT15	1.66471	3.25997e-05
ARVCF	1.4676	3.46454e-05
UNC93B1	1.33502	3.6432e-05
FBF1	1.58228	3.82227e-05
NLRC3	1.69692	3.93238e-05
MLF1	2.10274	3.97233e-05
ACACB	1.49815	4.01764e-05
ADCY9	1.51669	4.03583e-05
DIAPH2	1.5697	4.08846e-05
TCEAL3	1.44291	4.16479e-05
AGBL5	1.44132	4.20047e-05
ANKZF1	1.44697	4.20298e-05
TCEA2	1.52429	4.23984e-05
BAHCC1	1.49917	4.27983e-05
SYT17	1.56742	4.28886e-05
HSD17B8	1.44038	4.30152e-05
RPS6KA2	1.44446	4.35723e-05
PHTF1	1.48987	4.40703e-05
TTC30B	1.71523	4.43779e-05
TMEM67	2.20417	4.46512e-05
PYCR1	1.68525	4.5225e-05
C11orf2	1.34624	4.7456e-05
PDE8B	2.32877	4.79301e-05
GAL3ST2	1.52141	4.82899e-05
MYCL1	1.49286	4.91023e-05
TULP3	1.50476	4.92334e-05
FBLN5	1.48051	4.97709e-05
AMN	1.65762	4.99842e-05
EVL	1.38952	5.22713e-05
KLC4	1.40406	5.24118e-05
WNK2	1.41616	5.30142e-05
C3orf39	1.45325	5.54577e-05
LRP4	1.93509	5.79675e-05
FAM179B	1.49021	5.79675e-05
DYNC2H1	2.39772	5.80606e-05
IFT81	1.85698	6.05797e-05
SYNPO	1.43008	6.05797e-05
C7orf63	2.24754	6.07346e-05
LIG1	1.46051	6.2636e-05
NR2F6	1.37135	6.26657e-05
PPDPF	1.3352	6.37715e-05
COQ10A	1.57553	6.42865e-05
ADPRHL1	1.57603	6.48279e-05
PLXNB1	1.36748	6.51603e-05
LIPT2	1.5721	6.54735e-05
GFER	1.38602	6.57227e-05
PRAF2	1.48691	6.62534e-05
MAK	2.1101	6.6389e-05
LPAR3	1.61372	6.6389e-05
CEP68	1.43585	6.86926e-05
MGAT3	1.63033	6.88196e-05
SELM	1.6891	6.90845e-05
PRKCDBP	1.7593	6.95654e-05
GMPR	1.74175	7.09348e-05
NUDT4	1.66108	7.1223e-05
TMC4	1.37607	7.32423e-05
C18orf32	1.46807	7.49847e-05
BBS4	1.48415	7.55039e-05
TTC15	1.37927	7.55039e-05
PCM1	1.44508	7.57285e-05
AHDC1	1.39405	7.57907e-05
GPT2	1.37899	7.83202e-05
KIAA0895	1.83867	8.00835e-05
UFC1	1.4275	8.07e-05
EPHX2	1.47973	8.11114e-05
AGR3	2.49251	8.14424e-05
STUB1	1.40579	9.07013e-05
MFSD2A	1.41539	9.08106e-05
TM7SF2	1.36012	9.49179e-05
BCAS3	1.39838	9.50537e-05
GYLTL1B	1.50327	9.52925e-05
CDT1	1.68707	9.60694e-05
EDARADD	1.40822	9.72324e-05
KIAA1841	1.63728	9.74561e-05
PDLIM4	1.33499	9.91746e-05
FBXL2	1.70441	0.000100287
CCP110	1.62862	0.000100436
PLA2G6	1.41042	0.000101028
COL4A6	1.81881	0.000101469
COG7	1.41068	0.000101469
LSS	1.46102	0.00010236
PITPNM1	1.36287	0.00010236
IFT74	1.49356	0.000102847
SIPA1L3	1.43775	0.000102847
WDR13	1.31402	0.000107509
ARMCX2	1.63758	0.000108288
CKB	1.57645	0.000109216
STK36	1.48863	0.000112154
FN3K	1.51835	0.00011281
LOC81691	1.62457	0.000114135
FAM108A1	1.31381	0.000114728
SQLE	1.69434	0.000119836
KCNQ1	1.3331	0.000122927
BRF1	1.37865	0.000124633
PROS1	2.25992	0.000125307
IGSF10	2.12624	0.000125978
ZNF358	1.35163	0.000126256
CHCHD6	1.46349	0.000133584
CES3	1.45904	0.000138413
VWA2	1.45386	0.000138791
TTC5	1.52203	0.00014006
SLC27A1	1.39126	0.000141835
CYB561	1.37922	0.000141835
RPGR	1.85327	0.000142075
VMAC	1.41982	0.000146443
IK	1.37718	0.000148072
CEP89	1.51277	0.000148549
CEBPA	1.33936	0.000149104
GPX8	1.7287	0.00015137
TUT1	1.35214	0.000152136
PEX6	1.52325	0.000155204
MT1E	1.67168	0.000155534
LOC441869	1.43947	0.000157594
S1PR5	1.51758	0.0001604
CD81	1.32468	0.000161488
ENPP5	1.75733	0.000162553
ZNF204P	1.75884	0.000165462
C10orf81	1.40543	0.000165462
C11orf74	1.86106	0.000171801
CRTC1	1.42766	0.000172249
DDR1	1.36167	0.000172682
THSD4	1.5323	0.000178414
TAF6L	1.35674	0.000179973
AKD1	1.62745	0.000180844
LZTFL1	1.71503	0.000184545
PARP10	1.36831	0.000189223
ZNF3	1.36744	0.000189238
SEMA4C	1.40269	0.000189752
ZNF584	1.48555	0.000191741
NFATC1	1.38421	0.000191741
ZNF414	1.39532	0.000194572
KIAA1797	1.4846	0.000201377
C22orf23	1.47274	0.000207275
FAM113A	1.37538	0.000207701
GAS6	1.41787	0.000211066
C14orf135	1.50529	0.000227989
BAIAP2	1.32639	0.000236186
TUSC1	1.39361	0.000247174
RSPH3	1.4306	0.00024733
C14orf142	1.62415	0.000249361
C13orf15	1.35862	0.000254195
PAQR7	1.38092	0.000258484
MCF2L	1.40609	0.000258709
ZFPM1	1.60586	0.000259986
PARVA	1.39641	0.00026033
SMPD3	1.41765	0.000263709
C7orf41	1.39659	0.00026517
TSGA10	1.87726	0.000266725
ATPIF1	1.34496	0.000269242
TRIM3	1.42604	0.000269692
CEP290	1.50718	0.000273516
SCAMP5	1.39935	0.00027358
MARCH8	1.39017	0.000274885
TSTD1	1.34033	0.000279518
ATP6V1C2	1.38397	0.000296582
BTBD3	1.42834	0.000299561
DOCK1	1.35567	0.000307703
TPRXL	1.46505	0.000308225
C6orf48	1.3683	0.000312557
RRAS	1.43157	0.000312601
CTU1	1.70767	0.000313118
CDON	1.53126	0.000314033
LRFN3	1.40276	0.000320189
HHLA2	1.7725	0.000325631
ATP6V0A4	1.40856	0.000331973
MAZ	1.33831	0.000331973
FAM131A	1.37617	0.000334759
ADCK4	1.35867	0.000345476
NBPF1	1.42148	0.000346828
PLCH2	1.34487	0.000351121
TELO2	1.35294	0.000352106
ZNF469	1.44728	0.000378978
LMLN	1.55352	0.000387955
NINL	1.42267	0.000388085
PAIP2B	1.46931	0.000391976
LRP3	1.34601	0.000397182
ZBTB45	1.3868	0.000405
AP4M1	1.42014	0.00041951
CYP2F1	1.38164	0.000421654
ARHGAP44	1.46862	0.00042522
ASMTL	1.2954	0.000447663
THNSL2	1.45305	0.000449374
PWWP2B	1.2898	0.000449374
ALDH1L1	1.33945	0.000453928
LRFN4	1.35765	0.000458695
ANKRD16	1.50341	0.000468893
ABCB11	1.8572	0.000469016
PSPH	1.54491	0.000469099
STRA6	1.61959	0.00046936
GRTP1	1.37801	0.00046936
COL6A1	1.90549	0.00047228
LOC100506990	2.06901	0.000472754
KIAA1009	1.4796	0.00047416
SYTL1	1.29292	0.000484701
HES4	1.54693	0.000487686
NEIL1	1.45846	0.000487686
AZI1	1.40093	0.000487686
KIAA1737	1.39524	0.000491958
TTLL5	1.41075	0.000504884
SEPW1	1.29723	0.000509229
MXD4	1.32904	0.000509323
PCSK6	1.87501	0.000512777
NQO1	1.4013	0.000519124
DAK	1.38151	0.000524279
SPATA7	1.57806	0.000530373
ADARB2	1.68685	0.000530837
PODXL2	1.36922	0.000554801
UGT2A2	1.66808	0.000555928
NDN	1.45099	0.000557146
UBAC1	1.32525	0.000558971
ERI3	1.36918	0.000561446
MESDC1	1.32459	0.000561446
FAM13A	1.45038	0.000562906
CABIN1	1.37647	0.000581908
KIAA0649	1.35151	0.000585764
SBK1	1.4241	0.000586514
NUDT14	1.40942	0.000597249
C12orf52	1.36404	0.000605472
FAM107A	1.81948	0.000607395
NME2	1.35909	0.000612032
RAVER1	1.33417	0.000638651
BOC	1.41112	0.000639409
MICAL3	1.44408	0.000645699
HN1L	1.36454	0.000651034
PTPRT	1.66764	0.000651183
ZBTB4	1.33207	0.000652514
MIB2	1.3438	0.000656935
DST	1.42879	0.000667193
LRIG1	1.37999	0.000669593
ENOSF1	1.41462	0.000670299
IGSF8	1.33768	0.000680086
MXRA7	1.30938	0.00069497
THOP1	1.3734	0.000712132
ZNF688	1.51337	0.000716478
GDPD5	1.38068	0.000716478
CECR1	1.44192	0.000724918
BBS2	1.40793	0.000760902
TBC1D16	1.36274	0.000767741
PLCB4	1.4282	0.00078212
C6orf226	1.32994	0.000790244
NEK8	1.43238	0.000797572
CASZ1	1.3252	0.000798227
FAM83F	1.30388	0.000803175
FAM50B	1.45774	0.000804254
MED25	1.42685	0.000826485
PYCRL	1.40031	0.00084076
PDXP	1.46783	0.000841656
EXOSC6	1.34742	0.000856333
VSTM2L	1.92924	0.000864429
SLC25A29	1.30866	0.000882489
APOD	1.86609	0.000889037
LOC728743	1.75169	0.00089053
ZNF628	1.42007	0.000892028
COBL	1.40319	0.000896699
TTC30A	1.67935	0.000904764
RAB40C	1.32476	0.000914679
WDR92	1.4679	0.000918523
BBS12	1.4917	0.000920472
SCAF1	1.27078	0.000920472
EXD3	1.63737	0.000922835
C16orf42	1.26459	0.000924002
CBX7	1.30725	0.000931098
KLHL29	1.52045	0.000934632
MTA1	1.28936	0.000934937
ZNF496	1.38327	0.000955848
ANKRD45	1.70738	0.000963023
LOC388564	1.9365	0.000967111
HAGH	1.32214	0.000998155
PDGFA	1.42863	0.00101932
ZFP3	1.42227	0.00101932
ST5	1.34064	0.00103234
SLC39A13	1.36833	0.00103965
XYLT2	1.32074	0.00104317
OGFOD2	1.37705	0.00106325
CCDC106	1.38921	0.00107762
C10orf57	1.39625	0.00108256
TYSND1	1.32704	0.00108435
ZNF428	1.25532	0.00108572
ZBTB7A	1.27318	0.0011011
FLJ90757	1.41213	0.00111252
TMEM120B	1.35883	0.00111252
KIAA1456	1.49997	0.00111521
FAM125B	1.40872	0.0011176
CLSTN1	1.32901	0.0011195
SF3A2	1.28509	0.00113444
DYNC2LI1	1.4339	0.00114729
SIGIRR	1.28807	0.00114729
ABHD14B	1.32342	0.00115661
OSBPL5	1.35005	0.00118156
GCDH	1.32866	0.00118156
GLTSCR1	1.31493	0.00118337
TMEM175	1.31373	0.00118553
TRAPPC6A	1.3224	0.00118595
HSD11B2	1.48149	0.00119126
DEXI	1.28219	0.00119947
TCF7	1.40543	0.00121505
B4GALT7	1.28278	0.00122593
MYBBP1A	1.3452	0.00122885
ATXN7L1	1.41659	0.00124223
PIN1	1.30404	0.00125424
MT2A	2.04001	0.00125523
DNAJB2	1.28235	0.00126196
EPN1	1.26464	0.00128002
TMEM61	1.50447	0.00128157
C7orf47	1.27854	0.0013216
IDUA	1.37273	0.00134984
MACROD1	1.33231	0.00135009
SERPINB10	1.94662	0.00136151
ADCK3	1.28016	0.00136326
CD99L2	1.37192	0.00136449
SIVA1	1.26798	0.00137498
ST6GALNAC6	1.31105	0.00138195
KIAA0284	1.30335	0.00139667
DNASE1L1	1.29768	0.00142204
BPHL	1.35365	0.00145703
KCTD17	1.41885	0.0014605
REXO1	1.27951	0.00146625
PLEKHA4	1.51201	0.00147776
LOC202781	1.39767	0.00149009
ZCWPW1	1.41708	0.00152782
BPIFB1	1.57082	0.00156159
LRRC68	1.31705	0.00159354
PITPNM3	1.30085	0.00159354
TTC22	1.29235	0.00159354
IRF2BP1	1.28392	0.00159354
C11orf92	1.5031	0.00160295
PPP2R3B	1.33532	0.00164394
GALNTL4	1.32356	0.00167117
NFIC	1.31815	0.00167117
SELO	1.29377	0.00168258
GPX4	1.30577	0.00169513
CYP2J2	1.3245	0.00169673
LHPP	1.29779	0.00169673
DNLZ	1.45202	0.00171004
DGCR6L	1.2816	0.00171044
GATS	1.34307	0.00175253
NAF1	1.46514	0.00175814
PAK4	1.32519	0.00176577
TMEM138	1.38058	0.00177393
D2HGDH	1.31786	0.00178838
NR2F2	1.33843	0.00180329
EPB49	1.3265	0.0018194
POFUT2	1.31411	0.00182042
B3GAT3	1.35107	0.00183282
GLI4	1.44685	0.00183739
FGF11	1.39446	0.00184076
RHBDD2	1.26141	0.00184076
ZNF444	1.35104	0.00185255
PEBP1	1.3069	0.00185497
ZCCHC3	1.34026	0.00186378
LRRC37A4	1.45193	0.001865
TUBGCP6	1.30194	0.00190408
XRCC3	1.38642	0.00192279
RNF187	1.29592	0.00193689
NCRNA00265	1.37502	0.00194859
WRB	1.40277	0.0019712
CHST14	1.38179	0.00199318
PIK3R2	1.30115	0.00202338
UBTD1	1.28647	0.00202338
SEC14L5	1.76951	0.00203473
SFI1	1.34395	0.00203768
DPY30	1.32184	0.00204614
HSF1	1.31712	0.0020539
NME4	1.30387	0.0020715
RBM43	1.40952	0.00208303
FAM98C	1.27451	0.00208905
EML2	1.32629	0.00211711
ZNF219	1.29663	0.00211819
C20orf194	1.3721	0.00212167
B4GALNT3	1.30835	0.00216361
OBSL1	1.30594	0.00217526
C18orf10	1.32145	0.00217998
NAGLU	1.27039	0.00218366
MUC2	2.27001	0.00219386
MGLL	1.27904	0.00220577
FAM173A	1.38467	0.00220917
PSIP1	1.34684	0.00221264
TSPAN1	1.27666	0.00222404
TUSC2	1.29491	0.00223243
PROM1	1.46799	0.00223981
POLD2	1.31984	0.00224373
SCRIB	1.29183	0.00224373
JMJD8	1.24988	0.00228664
RBP1	1.29553	0.00229792
UTRN	1.35691	0.00236225
PARP3	1.34736	0.00236923
RASSF6	1.39491	0.00239081
LOC92249	1.40466	0.00239191
OVCA2	1.31634	0.00240441
TRIM56	1.29536	0.00242723
TREX1	1.26637	0.00243185
PECR	1.38682	0.00248065
FBXL14	1.33944	0.00248065
TCN2	1.28765	0.00248065
THOC3	1.35545	0.00249597
MRPL41	1.44624	0.00249702
WNT3A	1.56506	0.00250277
MAP1LC3A	1.3572	0.00250277
TOP1MT	1.4173	0.00251409
KREMEN1	1.24655	0.00251866
LOC729013	1.39863	0.00252822
TTLL1	1.43078	0.00262533
DMPK	1.32867	0.00262533
ODF2L	1.34583	0.00262687
RBM20	1.4307	0.00266198
CDC42EP5	1.49583	0.00267358
ZNF608	1.40854	0.00267679
EYA1	1.39189	0.00267751
SLFN11	1.69016	0.0026944
TMEM129	1.29584	0.0026944
PEX14	1.32225	0.00274015
MAPK8IP3	1.26167	0.00278252
CDC20B	2.92979	0.00278346
ROGDI	1.30155	0.00278416
ABCB6	1.28553	0.0028293
NEK1	1.48583	0.00283785
TIGD5	1.32981	0.00284131
PNMA1	1.34479	0.00287976
MLXIP	1.29785	0.00287976
SHANK3	1.49177	0.0029059
STEAP3	1.30957	0.00290848
CUTA	1.27361	0.00292657
FOXK1	1.28002	0.00293029
MFSD7	1.2527	0.00296273
LONRF2	1.51429	0.00302443
TRIT1	1.41931	0.00303164
MFI2	1.33498	0.00303164
CYP4B1	1.52686	0.00308774
CIT	1.29305	0.0030908
C8orf82	1.31308	0.00315658
PTPMT1	1.28651	0.0031689
SPHK2	1.30202	0.00318193
TTC7A	1.28286	0.00322686
CLCN4	1.36982	0.00325575
MSI2	1.35012	0.00330144
ING5	1.41167	0.00332237
PFN2	1.33451	0.00336111
SGSM1	1.48305	0.00338494
DUSP28	1.40425	0.00341756
MGMT	1.28389	0.00342987
TP63	1.5968	0.00346793
BTBD9	1.31826	0.00346793
IL17RC	1.24676	0.00346793
ODZ4	1.36905	0.00352413
ZNF395	1.29186	0.00358684
YDJC	1.33058	0.00359899
APOO	1.34409	0.00360874
SVEP1	1.40836	0.00363883
RAB11FIP3	1.30587	0.0036717
TEF	1.32712	0.00367755
PIGQ	1.26933	0.00374045
LGALS9B	1.36354	0.00378369
MAOB	1.66197	0.00380883
EID2	1.27885	0.00383575
BAD	1.25389	0.00389773
BTBD2	1.31993	0.00391386
WNT5B	1.43247	0.00393122
SLC25A10	1.24604	0.00401074
PLK4	1.8134	0.00405661
CEP97	1.41538	0.004072
FAM53B	1.26254	0.00411007
CTSF	1.32235	0.00413103
C9orf86	1.21534	0.0041562
MAST2	1.32022	0.00416564
TSKU	1.29265	0.00416564
CTBP1	1.27968	0.00418823
CES2	1.28098	0.00419032
ZNF747	1.35585	0.00421177
LOC100129034	1.27756	0.00425309
HIST3H2A	1.37493	0.0043908
C16orf13	1.28248	0.00441089
ITGB4	1.28612	0.00445213
MED24	1.28423	0.0045006
IYD	1.44206	0.00454033
C2orf54	1.30578	0.00458424
PRRC2B	1.28522	0.00463892
PHF7	1.3804	0.00464586
MFSD3	1.25286	0.00472447
PARD6G	1.35223	0.00475562
POC1A	1.58919	0.00476711
LAMC2	1.3327	0.00483086
RABEP2	1.23103	0.00483086
HSPB11	1.30028	0.00488131
LOC642361	1.32431	0.00490833
LIME1	1.30504	0.0049123
FLYWCH1	1.28311	0.00492639
ANG	1.30321	0.00508211
QTRT1	1.29617	0.00508211
CMTM4	1.31611	0.00512285
TMEM125	1.2666	0.0051853
SLC22A18	1.25292	0.00520506
KIAA1549	1.32574	0.00521533
PRR5L	1.28472	0.0052441
MOCS1	1.41984	0.00527108
LIG3	1.36587	0.00527519
CEP85	1.34135	0.00528184
NGFR	2.00941	0.00529941
FBXO27	1.30964	0.005346
B4GALT2	1.27095	0.00536931
GRINA	1.22715	0.00546966
HMGN3	1.30614	0.00550146
SLC38A10	1.23803	0.00560317
PTPRF	1.26954	0.00566697
GBP6	1.48338	0.00569317
BMP7	1.28714	0.00569317
SAMD1	1.33224	0.00576057
GLTPD2	1.38603	0.00578015
WDPCP	1.43105	0.00586818
ZNF764	1.32765	0.00588076
SLC7A4	1.38095	0.00589634
GRB10	1.24235	0.00589805
PRICKLE3	1.32694	0.00589973
CCDC61	1.31459	0.00591428
LTK	1.3245	0.00593084
ITM2C	1.25344	0.00594592
TAB1	1.3138	0.005986
WDR5B	1.39199	0.00602719
EVC	1.36532	0.00604119
SLC39A3	1.26521	0.00605889
NAA40	1.31876	0.00612658
ZNF696	1.34936	0.00612672
CCDC57	1.37985	0.00616979
B3GNT1	1.3479	0.006464
SCNN1B	1.24288	0.00651052
SAP30	1.37836	0.00653315
FAM3A	1.21815	0.00654107
CYP27A1	1.39178	0.00657493
GMPPB	1.26122	0.00674386
POLI	1.37957	0.00679228
ALDH16A1	1.22035	0.00683767
MSLN	1.33518	0.0068657
WDTC1	1.24564	0.00687997
RAB11B	1.23317	0.00695425
HRASLS2	1.44393	0.00699595
DAGLA	1.31649	0.00699595
DCXR	1.23903	0.00701079
PLEKHH1	1.29762	0.00705806
NUDT16L1	1.24682	0.00706931
KLHL26	1.3547	0.0071027
NPIPL3	1.26641	0.00711871
DUOX1	1.28208	0.00715007
LTBP2	1.28196	0.00719019
TCTA	1.30149	0.0072123
SPR	1.28479	0.00728719
ZFYVE28	1.39879	0.00733385
AGPAT4	1.37724	0.00734791
SLC39A11	1.27733	0.0073532
TMEM150C	1.35301	0.00738833
CDC42BPG	1.26125	0.00748849
SLC7A1	1.28203	0.00750794
COL4A5	1.3256	0.00751249
PAX7	1.3156	0.00753544
ISOC2	1.23948	0.0075773
AGPAT3	1.26745	0.00758522
USP31	1.35429	0.00761831
PCSK5	1.29447	0.00761831
SLC16A5	1.2593	0.00767001
NOL3	1.27813	0.00767895
FBXL8	1.43125	0.00768701
SNRNP25	1.2874	0.00772241
CDCA7L	1.34645	0.00778727
MOSPD3	1.27746	0.00781791
CACNB3	1.33319	0.00788172
ACBD7	1.58261	0.0078868
ADCY2	1.66275	0.00788901
CGNL1	1.27908	0.00793451
PLEKHH3	1.24635	0.00794602
CNNM2	1.38526	0.00798314
FIZ1	1.28867	0.00798317
DNHD1	1.38047	0.00808456
PHPT1	1.2619	0.00808456
TSPYL5	1.36008	0.00809703
IRX5	1.25421	0.00821284
STK11IP	1.23491	0.00822019
CHPF	1.27265	0.00823526
STOX2	1.39466	0.00826187
TTBK2	1.3998	0.00827579
CBX8	1.36626	0.00827579
PPP1R3F	1.3206	0.00833482
JOSD2	1.48865	0.00836177
C17orf59	1.28231	0.00836177
DECR2	1.23797	0.00845576
TMEM143	1.37236	0.0084764
OPLAH	1.25882	0.0084764
MYPOP	1.2961	0.00848328
CEL	1.93652	0.00853151
BCL2	1.39093	0.00871498
NGEF	1.52005	0.00877521
USP21	1.31914	0.00878083
RAD9A	1.25389	0.00878083
LGALS3BP	1.24961	0.00880114
LGALS9C	1.4368	0.00886525
UPF1	1.25441	0.00887391
LEMD2	1.20961	0.00887786
ZFP41	1.34143	0.00904451
SEPN1	1.26474	0.009084
PLLP	1.31605	0.00913286
CUL7	1.27442	0.00916435
KRBA1	1.27793	0.00923669
FAM195B	1.21801	0.00924189
ATG9B	1.4312	0.0092485
ARHGEF17	1.30638	0.0092485
NUAK1	1.26747	0.00929962
ENDOV	1.39722	0.00932436
SCARA3	1.32119	0.00933277
LAMB1	1.50282	0.00934423
CIDEB	1.284	0.00934423
KLHDC7A	1.30138	0.00938615
WLS	1.2389	0.00943527
FAM161B	1.36982	0.00947854
PACS2	1.26998	0.00950824
SLC25A23	1.26489	0.00952166
FAM164A	1.5079	0.00962613
C1orf110	1.32022	0.00963096
CENPB	1.18616	0.00965292
ZNF704	1.33302	0.00969052
C19orf6	1.20316	0.00973069
KIAA0753	1.30653	0.0097847
CST3	1.2123	0.0097847
SLC41A3	1.25669	0.00979418
PEX10	1.27191	0.00984435
C12orf76	1.42258	0.00987069
SLC1A5	1.2489	0.00991069
RAP1GAP	1.3443	0.00993219
GRAMD1C	1.36938	0.00995693
NME3	1.3316	0.0100648
ABHD8	1.27047	0.0102701
ANKS1A	1.28883	0.0103802
SLC25A38	1.29945	0.0105015
SERPINF2	1.33054	0.0105488
TP53I13	1.32154	0.0105672
PANX2	1.31303	0.0105896
ALKBH5	1.25805	0.0106063
CHST6	1.25429	0.0106095
WDR83	1.31346	0.0106374
SERPINB11	1.47042	0.0106389
SIX5	1.33395	0.0107222
KIAA0319	1.34703	0.010736
ABCC10	1.26473	0.0108269
EPCAM	1.25671	0.0109328
C15orf38	1.30076	0.0109695
AXIN2	1.29402	0.0110013
NISCH	1.25096	0.0110184
IGF2BP2	1.30476	0.011049
MOSC2	1.47927	0.0110531
KIAA1908	1.35565	0.0111053
SESN1	1.31752	0.0112077
C1orf86	1.28409	0.0113205
G6PC3	1.21252	0.0114095
B3GALT6	1.22734	0.0114406
KIF3A	1.38292	0.0115695
FMO5	1.38478	0.0116566
FOXP2	1.37688	0.0116566
EP400	1.28435	0.0117558
CYP2S1	1.27546	0.0117558
VEGFB	1.22471	0.0117558
TRIM32	1.29369	0.0117695
TSNARE1	1.36344	0.0118034
LSM4	1.23307	0.012045
SAMHD1	1.35015	0.0121129
GALT	1.33655	0.01215
CHST12	1.29296	0.01215
SUMF2	1.2434	0.0121707
C14orf80	1.29512	0.0123447
TFPI2	1.64959	0.0123579
NUDT7	1.51871	0.0123579
PNKP	1.24959	0.0123579
PFKM	1.29401	0.0124091
MDC1	1.29182	0.0124677
C17orf108	1.3208	0.012503
MRPL4	1.22052	0.0125319
CTTNBP2	1.34157	0.0126022
NEK6	1.24934	0.0127202
APCDD1	1.3729	0.0127677
SNAPC1	1.31812	0.0127841
CUL9	1.24321	0.0127989
DCBLD2	1.29914	0.0129178
CHID1	1.23513	0.0129522
PELP1	1.19236	0.0129735
IL2RB	1.87694	0.0129832
EBPL	1.24533	0.0130715
TMEM110	1.29865	0.0132152
EGFR	1.28278	0.0132262
ACAT1	1.27649	0.0132371
FADD	1.2248	0.0132371
NCOR2	1.24366	0.0132517
DUSP23	1.18759	0.0134367
MIPOL1	1.35481	0.0135802
IFT52	1.32548	0.0139818
FGGY	1.38422	0.0140479
ACTR1B	1.24578	0.0140796
TRIOBP	1.21105	0.0141666
MTR	1.29454	0.0141681
C16orf45	1.33701	0.014182
TECPR1	1.26018	0.0142094
ZNF362	1.2502	0.0142476
TMEM25	1.31255	0.0142506
ATP13A1	1.21286	0.0142645
ALDH4A1	1.29509	0.0143865
GHDC	1.26797	0.0145855
USP13	1.64689	0.0146455
IQCB1	1.30312	0.0147241
PRMT7	1.26824	0.0147241
SORBS3	1.22861	0.0147314
RASA3	1.47946	0.0147887
WDR18	1.22895	0.0148153
UBB	1.21302	0.0149598
ZNF626	1.36144	0.0149748
CCHCR1	1.25121	0.0150994
C12orf10	1.22595	0.0152493
RGS12	1.18842	0.015281
GGA2	1.23528	0.0153322
C9orf21	1.34641	0.0155534
GAS2L1	1.27611	0.0155684
USP11	1.25199	0.0155684
LAGE3	1.27331	0.0155998
CHST10	1.36346	0.0157328
C1orf35	1.25664	0.0157357
CPSF1	1.20967	0.0159294
GJD3	1.2273	0.016082
DLG5	1.23092	0.0161067
FAM83E	1.21695	0.0161952
TRIM41	1.23404	0.0163204
TMEM213	1.41958	0.016484
POR	1.21139	0.016499
LOC642852	1.46862	0.0165171
SDHAF1	1.24224	0.0168069
SIAH2	1.21835	0.0168644
ZNF532	1.28789	0.017021
PHF17	1.25358	0.0171758
ZMYM3	1.30002	0.0171865
OCEL1	1.28256	0.0171865
RSG1	1.28718	0.017274
NPTXR	1.53026	0.0172763
LONP1	1.20031	0.0173324
GLT8D1	1.26958	0.0174602
ORAI2	1.41328	0.0174906
TIMM17B	1.19662	0.0175353
HEXDC	1.25292	0.0175428
UGT2A1	1.36535	0.0175484
URB1	1.25832	0.0175533
ARMC5	1.22604	0.0175533
TFF3	2.31909	0.017587
ASPSCR1	1.20845	0.017625
MRPS26	1.23169	0.0176469
TMEM134	1.22883	0.0178257
STK11	1.17915	0.0178379
XRRA1	1.39947	0.0178924
PYROXD2	1.34485	0.018019
GNA11	1.25697	0.018041
AGRN	1.21988	0.0181825
PDE4A	1.2432	0.0181847
MSH3	1.29294	0.018306
DEGS2	1.2851	0.0183819
L3MBTL2	1.25585	0.0185999
C4orf14	1.26051	0.0187612
ProSAPiP1	1.22531	0.0187612
CTNNAL1	1.37869	0.0187682
SGCB	1.36338	0.0188408
NT5DC2	1.22263	0.0188778
PHYHD1	1.27403	0.0188949
ZNF768	1.26203	0.0189338
TMEM109	1.23711	0.0190404
VWA1	1.1987	0.0190404
TM9SF1	1.24666	0.0190411
CLPP	1.16917	0.0191158
ROM1	1.26672	0.0191164
ABHD6	1.29542	0.0191534
WDR81	1.23319	0.0193644
TBCB	1.24206	0.019443
IL27RA	1.3304	0.0194939
LZTR1	1.2679	0.0195262
KDELC2	1.30412	0.0197222
CMBL	1.34033	0.0197373
TMEM201	1.26475	0.0198431
ANKS3	1.22989	0.0199907
DENND1A	1.22639	0.0201551
RGL1	1.24301	0.0202339
ARHGEF38	1.32068	0.0202373
CD40	1.24571	0.0202696
ALKBH7	1.26248	0.0202841
SLC27A3	1.23546	0.0204213
TMEM93	1.31673	0.0204301
SIRT3	1.24758	0.0205475
SLC25A14	1.36204	0.0205601
IQCK	1.28636	0.0206402
TCEANC2	1.28423	0.0206649
COL21A1	1.5011	0.0207593
RAB40B	1.25324	0.0207593
TNS3	1.25327	0.020795
COL7A1	1.57648	0.0209443
CEP120	1.31832	0.021017
MCM2	1.2969	0.0211268
ABHD11	1.18994	0.0213295
LOC399744	1.3154	0.0214308
SLC22A23	1.24945	0.0214461
ATP6V0C	1.17416	0.0214785
C17orf61	1.26534	0.0215184
MACROD2	1.37687	0.02163
LRP5	1.2447	0.021949
FBXL15	1.29192	0.0219726
PTPRU	1.22543	0.0219726
MUC15	1.31225	0.0220381
MID1	1.27948	0.0220994
HOOK2	1.24529	0.0220994
CMAHP	1.21369	0.0220994
SPRYD3	1.20859	0.0220994
CEP78	1.33076	0.0221227
FKBP11	1.26305	0.0221346
DHCR7	1.25305	0.0222525
PLOD3	1.25881	0.0222789
SLC29A2	1.26465	0.0223208
MAP3K14	1.21534	0.0225426
TUBGCP2	1.20511	0.0225426
C12orf74	1.26087	0.0226181
C9orf103	1.35312	0.0227046
ACSF2	1.24126	0.0227314
DBP	1.21193	0.0229054
SCMH1	1.3066	0.0230105
DPYSL3	1.75851	0.0230221
SLC25A1	1.19992	0.0231672
H2AFX	1.21471	0.0234601
ACO2	1.2422	0.0234914
SETD1A	1.23864	0.0235817
HIGD2A	1.19777	0.0235817
TNC	1.50095	0.0235898
ZNF653	1.28834	0.0235898
SPG7	1.21092	0.0237685
PCP4L1	1.22919	0.0238307
IBA57	1.24181	0.0238368
C17orf101	1.25097	0.0238406
MICALL2	1.22125	0.0241447
SLC25A6	1.18752	0.0242167
HLF	1.35898	0.0242659
LDHD	1.22368	0.0242659
HIC1	1.32339	0.0243112
CDAN1	1.25742	0.0244308
BLVRB	1.1973	0.0245653
FANCF	1.30835	0.0245919
C21orf33	1.23065	0.0246351
EPB41L2	1.26977	0.0247001
RANBP1	1.23116	0.0248237
NUCB2	1.23698	0.0248478
NCKAP5L	1.23977	0.0249232
ZBED1	1.21522	0.0249232
KBTBD6	1.43164	0.0250511
THADA	1.27277	0.0251219
GLIS2	1.33309	0.0251273
ZNF787	1.16943	0.0251597
AES	1.16915	0.0253478
C14orf169	1.25237	0.0255083
CAPN10	1.20119	0.0255156
CX3CL1	2.0356	0.0257144
TP53BP1	1.30145	0.0257528
EEF2K	1.22751	0.0261212
ZNF629	1.19879	0.0261798
PTK7	1.26249	0.0261872
CYB5R3	1.22279	0.0261879
GSDMB	1.22616	0.0264027
ECHDC2	1.17957	0.0264027
GSDMD	1.22611	0.0264307
RAB26	1.30299	0.0265346
LFNG	1.27843	0.0266779
SREBF2	1.22654	0.0270513
DNAJC27	1.33235	0.0270904
TMEM178	1.32401	0.0272409
IVD	1.24553	0.0272409
PEMT	1.23856	0.0272504
HIST2H2BF	1.25568	0.0274179
TNRC18	1.20092	0.0276128
PPP5C	1.2586	0.0277811
AHSA2	1.33552	0.0278284
FAM171A1	1.25478	0.0278801
CYP2B6	1.89207	0.0280174
QSOX2	1.30285	0.0282336
SCD5	1.24821	0.0282336
CEP164	1.25975	0.0282654
RPL13	1.1971	0.0282784
BANF1	1.22271	0.028488
ZNF777	1.22716	0.0285133
EPHX1	1.19634	0.0285545
TRPM4	1.19492	0.0285923
KIFAP3	1.32574	0.0286529
SULT1A1	1.35803	0.0287209
C1QBP	1.2251	0.0287442
SH2B1	1.23276	0.0287481
CYP2B7P1	1.37096	0.0290041
CMIP	1.18939	0.0290288
SLC2A11	1.34051	0.0292795
SMG6	1.24139	0.0293056
ARL2	1.2388	0.0293056
TTC7B	1.41938	0.0293177
CTDP1	1.16949	0.0295092
LOXL1	1.2929	0.0295256
CDS1	1.24921	0.0300161
BOD1	1.24306	0.0300619
PTPRS	1.25084	0.0300692
ARHGEF19	1.23307	0.0303169
PPAP2C	1.19054	0.0303169
TRAF3	1.23278	0.0303506
ZNF707	1.23412	0.0308184
DIS3L	1.25442	0.0311793
GGA1	1.19942	0.0312099
SNTB1	1.23919	0.0312303
KCTD13	1.22016	0.0312696
SOX21	1.25686	0.0312959
SLC9A3R1	1.19749	0.0317096
GLTPD1	1.19038	0.0317179
WTIP	1.26448	0.0318697
RHOBTB2	1.26177	0.0324588
POLRMT	1.1998	0.0329911
SERTAD4	1.2887	0.0330699
MPST	1.16863	0.0331044
ZNRF3	1.34877	0.033173
P4HA2	1.25706	0.0337019
MPV17L	1.26662	0.0340201
ARHGEF18	1.20479	0.0340201
ZNF385A	1.1765	0.0340692
DDAH1	1.28088	0.0340928
MLLT6	1.20261	0.0341598
CPNE2	1.21968	0.0342272
MRPS31	1.27243	0.0342968
DHODH	1.28526	0.0344276
DIP2C	1.25542	0.0346428
SUSD3	1.28441	0.0346836
PRKAR1B	1.23531	0.0347688
CIRBP	1.1877	0.0347859
CSNK1G2	1.13124	0.0347859
TCEAL1	1.28209	0.0352089
IPO13	1.24221	0.0352089
RCCD1	1.33568	0.0352665
SLC23A2	1.2337	0.0354863
HSF2	1.24484	0.0355359
COG1	1.21528	0.0357373
ZNF607	1.28896	0.0358148
ZNF473	1.30191	0.0358757
PRPF6	1.15707	0.03591
SLC7A8	1.24579	0.0359153
DMWD	1.26441	0.0360318
C7orf55	1.20257	0.0364674
LOC152217	1.19366	0.0365696
TMEM223	1.22267	0.0365958
HDAC11	1.21729	0.0368423
AKT3	1.328	0.0370086
LMTK3	1.29813	0.0370957
TRAPPC5	1.20831	0.0370957
ITFG2	1.23731	0.0371154
KIAA1161	1.22161	0.0372321
TFAP4	1.39135	0.0372639
MAP1S	1.17465	0.0374405
CAPN9	1.39055	0.0377485
COG8	1.23144	0.0380624
UPF3A	1.24256	0.0387072
XPNPEP3	1.29861	0.0388185
MFSD10	1.17159	0.0389014
CD8A	1.58747	0.0389385
SLC25A22	1.24064	0.0390928
PAQR8	1.29464	0.0392443
HIRIP3	1.22399	0.039368
TRIM8	1.18882	0.039368
OAF	1.23072	0.0395125
SNCA	1.27821	0.0400959
SEPT8	1.18728	0.0400959
C3	1.52928	0.0408338
C17orf89	1.21882	0.0410444
TRIM28	1.1891	0.0411033
CARD10	1.23774	0.0412972
TMEM141	1.19111	0.0413656
C11orf31	1.14761	0.0414445
THTPA	1.29104	0.04176
VKORC1	1.18719	0.0418922
SELENBP1	1.17217	0.0422891
DOHH	1.22435	0.0423122
BSCL2	1.31834	0.0426412
FAIM	1.27953	0.0426739
ZNF503	1.19707	0.0426739
RNPEP	1.20303	0.0427122
GPR153	1.21365	0.0427378
LOC147727	1.27577	0.0429875
TMEM218	1.29964	0.0430319
DDX51	1.24319	0.0432597
NBEA	1.24271	0.0432597
KIAA0754	1.33629	0.0435841
P4HA1	1.2768	0.0436333
NUMA1	1.18675	0.0440862
TPRA1	1.18792	0.0443506
DHRS11	1.25982	0.0445951
TMEM216	1.23211	0.0447271
SEZ6L2	1.23005	0.0447271
AGTRAP	1.21322	0.0447271
PTPLAD2	1.39498	0.0449038
PTPRCAP	1.41832	0.0449292
C19orf29	1.20477	0.0449696
FAM83H	1.17895	0.0452872
SP8	1.26482	0.0453702
PLEKHG4	1.24586	0.0456386
TMEM9	1.21047	0.045969
ANKRD11	1.20248	0.0461343
PABPC4	1.19065	0.0462992
ALKBH6	1.20149	0.0465089
C19orf63	1.18088	0.0465195
GIGYF1	1.17275	0.0467385
ZNF574	1.23129	0.0469371
SDF4	1.16627	0.0469543
CAMK1	1.23284	0.0471061
TTLL4	1.20521	0.0475389
SULT1E1	1.42943	0.0479705
RAB13	1.17402	0.0479818
SMCR7	1.20476	0.0480365
SCARB1	1.2308	0.048175
LCK	1.30353	0.0484318
THBS3	1.1933	0.0484554
NCDN	1.23308	0.0485794
CAD	1.24055	0.0491429
EEF2	1.1818	0.0495679
DPH1	1.21638	0.0497352
ASB1	1.21869	0.0499694

## Sheet: (b)Asthma over-exp pathways
Supplementary Table 1(b): Over-expressed pathways in asthma cases compared to controls.
Enriched pathways were identified from the Molecular Signature Database (Subramanian, et al 2005) using an upper FDR threshold of 0.05.
Pathway	Description	Fold change	FDR
NABA_CORE_MATRISOME	Ensemble of genes encoding core extracellular matrix including ECM glycoproteins, collagens and proteoglycans	3.5501	2.71e-07
NABA_ECM_GLYCOPROTEINS	Genes encoding structural ECM glycoproteins	3.95796	8.91e-07
REACTOME_RECRUITMENT_OF_MITOTIC_CENTROSOME_PROTEINS_AND_COMPLEXES	Genes involved in Recruitment of mitotic centrosome proteins and complexes	6.52862	2.86e-06
REACTOME_MITOTIC_G2_G2_M_PHASES	Genes involved in Mitotic G2-G2/M phases	5.31941	3.98e-05
REACTOME_LOSS_OF_NLP_FROM_MITOTIC_CENTROSOMES	Genes involved in Loss of Nlp from mitotic centrosomes	5.84216	0.000202
NABA_MATRISOME	Ensemble of genes encoding extracellular matrix and extracellular matrix-associated proteins	1.87271	0.00021
REACTOME_CHONDROITIN_SULFATE_DERMATAN_SULFATE_METABOLISM	Genes involved in Chondroitin sulfate/dermatan sulfate metabolism	5.86226	0.000982
REACTOME_METABOLISM_OF_LIPIDS_AND_LIPOPROTEINS	Genes involved in Metabolism of lipids and lipoproteins	2.22312	0.000982
KEGG_GLYCOSAMINOGLYCAN_BIOSYNTHESIS_CHONDROITIN_SULFATE	Glycosaminoglycan biosynthesis - chondroitin sulfate	9.1395	0.000982
REACTOME_GLYCOSAMINOGLYCAN_METABOLISM	Genes involved in Glycosaminoglycan metabolism	3.62191	0.0044
NABA_BASEMENT_MEMBRANES	Genes encoding structural components of basement membranes	5.7445	0.00736
REACTOME_DEVELOPMENTAL_BIOLOGY	Genes involved in Developmental Biology	2.17717	0.00776
REACTOME_AXON_GUIDANCE	Genes involved in Axon guidance	2.51609	0.00807
REACTOME_BIOLOGICAL_OXIDATIONS	Genes involved in Biological oxidations	3.09916	0.0104
REACTOME_CELL_CYCLE	Genes involved in Cell Cycle	2.04791	0.0182
KEGG_STEROID_BIOSYNTHESIS	Steroid biosynthesis	8.44729	0.0185
WNT_SIGNALING	Genes related to Wnt-mediated signal transduction	3.5501	0.0211
KEGG_PEROXISOME	Peroxisome	3.68222	0.0278
PID_INTEGRIN1_PATHWAY	Beta1 integrin cell surface interactions	3.91775	0.0322
KEGG_ARGININE_AND_PROLINE_METABOLISM	Arginine and proline metabolism	4.2538	0.0356
REACTOME_SIGNALLING_BY_NGF	Genes involved in Signalling by NGF	2.3811	0.0413
REACTOME_TRANSMEMBRANE_TRANSPORT_OF_SMALL_MOLECULES	Genes involved in Transmembrane transport of small molecules	1.94739	0.0423
KEGG_FOCAL_ADHESION	Focal adhesion	2.42992	0.0423
REACTOME_COLLAGEN_FORMATION	Genes involved in Collagen formation	3.96083	0.0467
PID_ALPHA_SYNUCLEIN_PATHWAY	Alpha-synuclein signaling	5.22175	0.0467

## Sheet: (c)Asthma under-expressed genes
Supplementary Table 1(c): Over-expressed genes in asthma cases compared to controls.
Differentially expressed genes were identified using DESeq2 (Love et al, 2014) applied to the development set with an upper FDR threshold of 0.05.
Gene	Fold Change	FDR
FAM126A	0.470443	2.56515e-13
ABCA12	0.547767	1.99412e-12
ESR1	0.467937	7.85218e-12
SPIN4	0.542802	3.77111e-10
PTER	0.590115	4.28878e-10
DYNLT3	0.5876	2.05596e-09
LPAR6	0.596553	2.28345e-09
KYNU	0.588101	2.3237e-09
DUSP10	0.529345	3.08478e-09
ZDHHC21	0.601467	5.2182e-09
POU2F3	0.51754	1.01352e-08
PRRG1	0.525698	1.29495e-08
FAM40B	0.418272	1.32982e-08
RAB27B	0.631016	1.80621e-08
AGL	0.607971	1.9424e-08
HS6ST2	0.505893	4.17155e-08
ERRFI1	0.597954	5.58697e-08
MALL	0.601073	6.79537e-08
E2F2	0.545305	8.99672e-08
ANKRD22	0.615228	1.28923e-07
MIER3	0.618661	1.67573e-07
LOC100505839	0.540127	1.85536e-07
LHFPL2	0.62909	1.89083e-07
PPARG	0.614576	1.98613e-07
TMEM106B	0.629736	2.17213e-07
NRIP1	0.640714	2.1911e-07
TM4SF1	0.546866	2.19516e-07
PLK2	0.624743	3.08864e-07
C8orf4	0.598591	3.40082e-07
MBOAT2	0.657114	3.6387e-07
TMPRSS11A	0.500122	3.89892e-07
HPSE	0.633457	4.27029e-07
SP6	0.508739	4.58287e-07
MCTP1	0.547479	4.82443e-07
ECT2	0.655746	6.32084e-07
CYR61	0.563821	6.47155e-07
CFL2	0.620405	6.47548e-07
SLC18A2	0.625258	6.95391e-07
OCLN	0.66	6.98112e-07
F2RL1	0.65645	7.33637e-07
OXSR1	0.632829	7.41619e-07
DKK1	0.437512	8.08254e-07
LDHA	0.660514	8.87555e-07
FABP5	0.595663	1.03389e-06
SLC38A2	0.658229	1.0497e-06
PDP1	0.660357	1.06028e-06
RND3	0.652345	1.06237e-06
CDKN2B	0.60249	1.07861e-06
SERPINB5	0.563561	1.18574e-06
GPNMB	0.607048	1.35535e-06
HSD17B3	0.602035	1.60033e-06
SERPINE2	0.34777	1.62426e-06
BZW1	0.671357	1.71638e-06
MYEOV	0.492193	1.72067e-06
SGK1	0.680106	1.94748e-06
DNAJB9	0.660209	2.01525e-06
CALB1	0.313356	2.19359e-06
MSR1	0.496968	2.44168e-06
C12orf29	0.634754	2.51855e-06
PLA2G7	0.441818	2.67639e-06
CAPZA2	0.636503	3.06141e-06
CD109	0.564169	3.06314e-06
RAPH1	0.694731	3.26782e-06
CERS3	0.639146	3.33438e-06
ETV4	0.598844	3.73581e-06
FOXN2	0.626425	3.75483e-06
RPS6KA3	0.676236	4.2e-06
BCL10	0.658944	4.2e-06
SLC5A3	0.530069	4.62741e-06
STK38L	0.627334	4.91032e-06
SNX16	0.637041	5.30716e-06
STRN	0.679815	5.81286e-06
HSPC159	0.645544	6.63847e-06
SLCO1B3	0.494853	6.89958e-06
SACS	0.629713	7.24027e-06
PLIN2	0.62601	7.24675e-06
HSPA13	0.647578	7.50539e-06
DDX3X	0.672978	8.42836e-06
SDR16C5	0.674341	8.57212e-06
AMD1	0.677602	8.9116e-06
ITGB8	0.678873	9.95292e-06
SLC4A7	0.657087	1.04304e-05
PTP4A1	0.686076	1.04666e-05
HNMT	0.684004	1.04666e-05
PGM2	0.660921	1.08828e-05
FCHO2	0.686995	1.1888e-05
OAS1	0.631602	1.19579e-05
MAPK6	0.684135	1.20186e-05
GRAMD3	0.683535	1.2647e-05
ABCA1	0.547874	1.28117e-05
SYTL5	0.706383	1.28426e-05
GULP1	0.658244	1.3156e-05
PHLDA1	0.541721	1.3156e-05
NRIP3	0.606748	1.34706e-05
UGT1A10	0.602726	1.45249e-05
TMED7	0.706171	1.56613e-05
ZFAND6	0.670934	1.5666e-05
CSTA	0.524439	1.60807e-05
POF1B	0.697561	1.69312e-05
CLCA2	0.560205	1.70313e-05
CYP2E1	0.460302	1.83267e-05
GPR115	0.512367	1.94165e-05
STXBP5	0.686395	1.94948e-05
FHL2	0.69499	2.13078e-05
EFNB2	0.680005	2.13078e-05
SPRY4	0.575934	2.17528e-05
FRMD6	0.675854	2.19096e-05
SOX9	0.691485	2.338e-05
LYPLA1	0.684199	2.40256e-05
SLC37A2	0.639713	2.53975e-05
SLC6A14	0.631089	2.65783e-05
TCN1	0.635049	2.66715e-05
STS	0.716309	2.66896e-05
CLDN1	0.715086	2.69578e-05
TGFB2	0.702215	2.86278e-05
PPP1CB	0.693567	2.96194e-05
COPS2	0.707453	3.20466e-05
FNDC3B	0.706297	3.27469e-05
SLC9A2	0.702407	3.45186e-05
AHR	0.721892	3.47893e-05
CPM	0.609033	3.64725e-05
MRPS6	0.671282	3.64949e-05
MAL2	0.714511	4.09096e-05
SLC9A4	0.684879	4.09096e-05
PLAU	0.601175	4.14457e-05
KCTD9	0.68718	4.21366e-05
CYP2C18	0.670361	4.24563e-05
ARHGAP5	0.725325	4.25739e-05
TDG	0.702344	4.30784e-05
RALA	0.682463	4.38753e-05
ANKDD1A	0.597068	4.43779e-05
CEACAM1	0.609361	4.60677e-05
TRPS1	0.682079	4.79753e-05
GALNT5	0.706883	4.89858e-05
AGPAT9	0.54622	5.57355e-05
PLS1	0.730688	5.62728e-05
ABHD5	0.633103	5.7515e-05
SLK	0.709964	5.85958e-05
GNAI3	0.636377	5.87844e-05
GPCPD1	0.607127	6.02995e-05
FAT1	0.714993	6.16012e-05
CAPZA1	0.692025	6.4255e-05
TUBB3	0.465638	6.48279e-05
DSG3	0.447456	6.86845e-05
C6orf211	0.703721	6.9096e-05
SLMO2	0.702335	7.09574e-05
LOC100507127	0.441535	7.20246e-05
MGAT4A	0.700022	7.35885e-05
MST4	0.671661	7.59011e-05
UCA1	0.388497	7.76569e-05
TPM4	0.694905	7.81659e-05
TBC1D23	0.700819	8.07665e-05
C9orf150	0.656608	8.16291e-05
MPZL2	0.724165	8.45005e-05
BCAT1	0.60156	8.50049e-05
PRRG4	0.699942	8.66184e-05
ANKRD57	0.699573	8.92481e-05
DSEL	0.66917	8.92481e-05
CCNC	0.721048	9.50331e-05
FGFBP1	0.558965	9.82922e-05
HEPH	0.630996	0.000100938
TIAM1	0.685769	0.000101028
FAR1	0.710098	0.00010236
MANSC1	0.677459	0.000102431
TET2	0.697557	0.000104282
PTPN13	0.721655	0.000104679
PLS3	0.707	0.000106295
GRHL3	0.620558	0.000111818
TRIB2	0.700251	0.000113582
VGLL1	0.669848	0.000118089
HOOK3	0.717489	0.000120064
FAM3C	0.717238	0.000120064
BAZ1A	0.685081	0.000120348
CCDC88A	0.659991	0.000125978
SPATA5	0.690443	0.000127571
SOCS6	0.718296	0.000130072
TOB1	0.722412	0.000133312
HIST1H2BK	0.666911	0.00013571
TOP1	0.718832	0.000136578
SRPK1	0.699693	0.000141835
LRIF1	0.690797	0.000142966
SPTSSA	0.70844	0.000143013
RALGPS2	0.704637	0.000146337
CHMP2B	0.705001	0.00014894
CXADR	0.727068	0.000150717
GSTA4	0.717943	0.000150717
NAA50	0.723219	0.00015246
SLC38A1	0.727185	0.000153923
GPRC5A	0.679825	0.000154917
HRH1	0.571421	0.000155534
SGPP1	0.604461	0.000159835
DSC2	0.420093	0.000165462
REL	0.702324	0.000167962
SERPINB8	0.719486	0.000174109
ESRG	0.506169	0.000174157
GMFB	0.711151	0.00017772
CYCS	0.73196	0.000179973
ATP1B3	0.726259	0.000183512
SCYL2	0.721591	0.000183512
KRAS	0.733758	0.000185452
ZNF518B	0.696845	0.000197337
PNPLA8	0.632042	0.000208087
ASPH	0.723344	0.000213141
LAMA4	0.605087	0.000213369
PDE5A	0.62147	0.000214063
LY6D	0.521745	0.000215844
SLC44A5	0.471039	0.000239837
XPO1	0.744772	0.000242526
SLC35F2	0.672252	0.000242803
SH2D1B	0.591152	0.000244526
MED13	0.718202	0.000252056
STXBP3	0.713306	0.000254055
CTSL1	0.655677	0.000255213
CPEB4	0.700601	0.000256675
FLVCR2	0.586721	0.000261475
RNF141	0.728482	0.000263623
RAB5A	0.718665	0.000268291
STEAP4	0.737536	0.000273516
NPC1	0.713948	0.000274806
ACTR3	0.676131	0.000279185
SLC12A6	0.646291	0.000281208
TMEM167A	0.730394	0.000283897
HBP1	0.711343	0.000296835
GPR37	0.64413	0.00030167
FAM135A	0.73206	0.000301878
C12orf36	0.678187	0.000308054
CD58	0.628829	0.000311816
MALAT1	0.356292	0.000312557
YWHAZ	0.730042	0.000312601
HBEGF	0.368256	0.000312601
CLEC2B	0.413752	0.000314033
CYB5R4	0.622823	0.000314987
ATP10B	0.730149	0.000321415
KCTD6	0.698284	0.000326016
ITGA2	0.737294	0.000327528
MGST1	0.74937	0.000334759
CDRT1	0.667951	0.000342609
SPRR1A	0.452984	0.00034579
UGT8	0.636402	0.000360518
BIRC3	0.639319	0.000368051
PAM	0.739433	0.00036851
SMC4	0.728458	0.00036886
ACTR2	0.725718	0.000371791
RAB21	0.710632	0.000386788
SEC24A	0.742425	0.000389184
ELL2	0.736423	0.000392519
ARPC5	0.662181	0.000394243
PRDM1	0.569778	0.000395195
GK	0.561464	0.000397264
C14orf129	0.730225	0.00040878
CCDC99	0.720237	0.000412856
PRSS3	0.424097	0.00042522
USP25	0.719348	0.000427694
PKN2	0.719	0.000430424
GPR87	0.730618	0.00043214
RORA	0.700947	0.000436254
GGCT	0.734483	0.000445147
ZNHIT6	0.764172	0.000450358
TMBIM1	0.722908	0.000464542
TFPI	0.616406	0.000487548
BCAP29	0.72685	0.000492939
RCOR1	0.701441	0.000497558
LEO1	0.722958	0.000518072
OTUB2	0.638843	0.00052599
TMPRSS11D	0.600039	0.000533601
CP	0.734258	0.000553002
IKZF2	0.751351	0.000556947
ROD1	0.738863	0.000560498
HPGD	0.740865	0.000561446
NAPG	0.737993	0.000561446
RIT1	0.719423	0.000567173
CLCA4	0.639826	0.000597235
PPP3R1	0.709061	0.000601938
GABPA	0.726117	0.000608119
SPCS3	0.752384	0.000611015
ITGAV	0.746915	0.000611015
LOC100289255	0.696185	0.000617873
ADAM9	0.751337	0.000619871
HIF1A	0.621069	0.000619871
GAN	0.679255	0.000620528
EIF1AX	0.762608	0.000621864
WASL	0.748965	0.000621864
UBE2W	0.642399	0.000638106
RCAN1	0.710967	0.000648564
SSR1	0.75145	0.000650766
PHACTR2	0.752035	0.000651034
NCK1	0.738217	0.000656163
SDS	0.438603	0.000658514
ZNF460	0.650833	0.000660476
SPAG9	0.704198	0.000663934
ETFA	0.737628	0.000667403
TBL1XR1	0.770644	0.000669593
MET	0.752951	0.000669593
LOC100499177	0.643553	0.000669593
RC3H1	0.711879	0.000676192
PPP1R15B	0.726048	0.000685005
RBMS1	0.728338	0.00069497
PAPSS2	0.733113	0.000703877
FGFR1OP2	0.725834	0.000705388
PHF6	0.741761	0.000716478
RAB27A	0.697156	0.000720047
MAP4K4	0.699945	0.000727853
PRKAR2B	0.735391	0.000740147
ANXA1	0.738238	0.000744085
LOC100134229	0.731831	0.000744348
OSTM1	0.716709	0.000751707
SMOX	0.592479	0.000759676
RTKN2	0.672597	0.000766689
TMEM64	0.751443	0.000769311
BRWD3	0.708744	0.000773312
YTHDF3	0.731666	0.000776379
CLDN4	0.71007	0.000778022
MMP1	0.553764	0.000778688
KCNN4	0.684652	0.000790146
CLDN12	0.764549	0.000790899
COQ10B	0.718746	0.000799954
LRP12	0.719647	0.000800966
FOSL1	0.511668	0.000823861
PARD6B	0.742238	0.000826215
LOC439990	0.692675	0.00083354
PDLIM5	0.761851	0.000841293
LTBP1	0.739287	0.000841656
HIGD1A	0.741084	0.00084269
RANBP6	0.721132	0.000854292
AFF4	0.754197	0.000862123
RCBTB2	0.722765	0.000880708
DEFB1	0.560845	0.000883059
SORBS1	0.691359	0.000901331
LACTB2	0.757136	0.000925534
DAB2	0.694489	0.000926334
ZNF431	0.708015	0.000926682
MAN1A1	0.745783	0.000937743
RNF19A	0.749956	0.000948567
SRD5A3	0.684122	0.000948567
SDCBP2	0.691125	0.000964716
GLS	0.557436	0.000968293
ARRDC3	0.732574	0.000985139
PDZD8	0.745045	0.00101932
NT5C2	0.744118	0.00102102
DDX52	0.741166	0.00102436
ZNF326	0.734101	0.00104743
SDCBP	0.515242	0.00106089
TAB2	0.735839	0.00106325
MDFIC	0.75929	0.00107939
FAM126B	0.658243	0.00109786
MAT2A	0.76257	0.00110997
SAMD9	0.606781	0.00110997
OSBPL8	0.694598	0.00111029
LIG4	0.730793	0.0011228
THRB	0.761518	0.00114313
TNFRSF10D	0.620603	0.00114435
RIOK3	0.739629	0.00115102
MARCH6	0.695287	0.00117913
VPS26A	0.740102	0.0012058
GRHL1	0.741255	0.00121284
SEC23A	0.747468	0.00122351
CLOCK	0.750804	0.00124549
SAT1	0.700859	0.00128002
POLB	0.726558	0.00129411
TAF13	0.74567	0.00129461
DSC3	0.677769	0.00129939
SAMD8	0.733944	0.00131822
NPEPPS	0.743703	0.00132561
TPD52	0.758983	0.00135933
NCEH1	0.747432	0.00136541
AP1S3	0.805042	0.00136961
USP53	0.7532	0.00137958
EDEM1	0.755618	0.00139667
MBNL1	0.749323	0.00141178
TMEM33	0.745602	0.00141178
NMU	0.505657	0.00141984
CCPG1	0.746041	0.0014299
TBK1	0.737521	0.00144402
PCMTD1	0.757913	0.00146293
SMNDC1	0.721115	0.00147433
ARNTL2	0.734866	0.00151723
CHPT1	0.723268	0.00151723
SEC61G	0.710594	0.00151723
SHISA2	0.598536	0.00152782
XIST	0.446316	0.00155743
TMOD3	0.775333	0.00157527
HERC4	0.730589	0.00159354
FEM1C	0.765907	0.00160833
TFRC	0.757063	0.0016402
F8A1	0.738613	0.00164374
ATP1B1	0.767046	0.0016534
ZDHHC13	0.755049	0.00166529
ERV3.1	0.686545	0.00167391
TMEM30A	0.756158	0.00169183
CCNYL1	0.742973	0.00169817
IBTK	0.765169	0.0017406
KLF6	0.643868	0.0017406
MAP2K4	0.730936	0.00175469
PICALM	0.603422	0.00178068
DCUN1D1	0.78777	0.00178761
SRP19	0.730078	0.00179995
GNE	0.763633	0.00180792
TMEM56	0.721766	0.00184076
NUS1	0.76926	0.00185255
TMED5	0.759205	0.00185255
PMAIP1	0.613592	0.00185497
TM9SF3	0.769205	0.00186378
ARL8B	0.752777	0.001865
CSTB	0.724621	0.0018664
TAOK1	0.763409	0.00187476
FRK	0.747373	0.00187862
KRT6A	0.502973	0.00188266
ZRANB2	0.736839	0.00188671
MAOA	0.758043	0.00190091
UBE2K	0.754993	0.00193919
ZCCHC6	0.641171	0.00197834
TACC1	0.735915	0.00201604
TRAM1	0.766889	0.00202235
PNRC2	0.762371	0.00202235
CDC25B	0.733768	0.00205757
MTHFD2	0.712785	0.0020715
ARL5B	0.652057	0.00208123
VBP1	0.756418	0.00208303
IRS1	0.744301	0.00209694
GALNT1	0.758849	0.0021133
CD68	0.699325	0.0021133
ALDH1A1	0.781292	0.00211381
GALNT3	0.770699	0.00216886
ANKRD50	0.776166	0.00217264
PMP22	0.447136	0.00220309
ARF4	0.763874	0.00223255
ERO1L	0.75005	0.00224373
KIAA1033	0.748902	0.00224373
UBASH3B	0.735135	0.00225969
CARD6	0.748994	0.00228664
RABGEF1	0.718447	0.00230748
MZT1	0.717209	0.00230944
ASPHD2	0.742959	0.00238373
MARCH2	0.726237	0.00241931
PPP1R12A	0.729593	0.00243185
TRA2A	0.742931	0.00243585
TRAPPC6B	0.735281	0.00244989
RAP2C	0.681756	0.0024659
C6orf62	0.758445	0.00251409
PPIP5K2	0.783872	0.00252188
TGFBI	0.527853	0.00252749
RB1	0.771914	0.00252877
IMPA1	0.781783	0.00254095
TNPO1	0.7865	0.00256633
FBXO28	0.776083	0.00259197
GALNT7	0.78733	0.0026183
C1D	0.719823	0.00262033
ACVR2A	0.742579	0.00262047
FAM18B1	0.761765	0.00262281
CXCL6	0.330961	0.00262687
ERBB2IP	0.763934	0.00266838
APOBEC3B	0.592425	0.00270511
DHRS9	0.758711	0.002728
PIGA	0.736772	0.00273775
DUSP5	0.642238	0.00276958
CLIC4	0.733798	0.00278346
TMEM139	0.755163	0.00278911
SMAGP	0.755556	0.00280753
PDCD4	0.758867	0.00281775
PSMC6	0.752732	0.00282496
MMP13	0.571198	0.00284506
LLPH	0.733551	0.00288026
WBP5	0.717859	0.0028814
ANKRD36	0.678104	0.0028814
ERGIC2	0.764232	0.00290561
KLF3	0.785704	0.00290614
ZNF770	0.785114	0.00290848
ATP11B	0.758553	0.00291572
SLC16A7	0.756546	0.00298357
ST3GAL4	0.72572	0.00300271
PPP3CA	0.744816	0.00304887
ZNF117	0.501428	0.00306525
KDM6A	0.772132	0.00308418
PLXND1	0.72142	0.00308418
MIER1	0.735579	0.00313244
OVOL1	0.625028	0.00317568
SERINC1	0.751798	0.00321045
RNF13	0.72052	0.00322686
ZNF323	0.777342	0.00324034
NCOA4	0.748674	0.00324034
MTAP	0.754958	0.00324226
NUFIP2	0.773576	0.00325406
EREG	0.337844	0.00333776
RAB9A	0.757775	0.00340898
CTSL2	0.55241	0.00342468
TMEM87B	0.785194	0.00346666
NCKAP1	0.785708	0.00352262
ACTG1	0.763921	0.00353277
STEAP1	0.704006	0.0035547
C20orf54	0.672561	0.00357863
GTF2A2	0.758634	0.00358684
LAMP2	0.727051	0.0035881
B4GALT4	0.768569	0.00359353
ETFDH	0.759651	0.00359783
BLNK	0.758099	0.00362427
FREM2	0.722464	0.00366469
PSMD12	0.764338	0.00368788
SRP72	0.779453	0.00375595
PLEKHF2	0.775914	0.0038141
TMX1	0.772425	0.00382017
CD2AP	0.788292	0.00383168
SPIRE1	0.741459	0.0038936
MYD88	0.712784	0.00392321
SLMAP	0.80047	0.00393122
TUBB6	0.646421	0.00397194
ADAMDEC1	0.569274	0.00403827
BCL2L15	0.790499	0.00404876
DDX21	0.773752	0.0040688
TOPORS	0.724708	0.00408953
ARMC1	0.780222	0.0041395
DTWD2	0.778772	0.0041562
FMR1	0.770287	0.00419389
LIN54	0.747266	0.00423614
KRT23	0.730999	0.00423614
CAV2	0.778231	0.00428967
KLHL24	0.789104	0.00432043
EPB41L5	0.748899	0.00437807
CAV1	0.634897	0.00443521
PNP	0.678379	0.00444139
SRSF3	0.766729	0.00446884
PLOD2	0.775611	0.00450756
ATP6V1A	0.768897	0.00450756
A2ML1	0.612115	0.00451131
ETF1	0.752951	0.00452275
PPP2CA	0.762566	0.00459161
SLC16A4	0.697243	0.00459161
TPD52L1	0.755656	0.00462225
ABI1	0.789845	0.00462963
HSPB8	0.5403	0.00463892
RAP1A	0.628686	0.00466577
UBE2D3	0.719482	0.00469068
ANKRD36BP1	0.755167	0.00472447
ZMPSTE24	0.781034	0.0047778
EIF4E	0.766004	0.00485502
EIF2S1	0.770371	0.0048821
TIMP3	0.595252	0.00491633
RPS6KB1	0.775987	0.0049242
NMD3	0.775505	0.0049698
ZNF148	0.76729	0.00501501
GLRX	0.726557	0.0050292
TOR1AIP2	0.750493	0.00505042
PDCD10	0.775654	0.00508211
MALT1	0.750499	0.00508211
CHD1	0.662148	0.00508211
XKRX	0.732152	0.00508311
SPOPL	0.674569	0.00509812
D4S234E	0.7495	0.0051853
ZNF217	0.78627	0.0052441
C3orf14	0.738048	0.00525477
ZFX	0.780851	0.00529941
FAM59A	0.761002	0.0053185
LAMTOR3	0.753459	0.00532764
HK2	0.781996	0.00534013
GOLT1B	0.782767	0.0053411
TF	0.533991	0.00534914
SLC12A2	0.767138	0.00541558
BLZF1	0.761839	0.00543208
MORC3	0.773206	0.0054433
ABHD13	0.757511	0.0054433
ARHGAP10	0.760955	0.0055016
PPP6C	0.783906	0.00565944
AKTIP	0.76242	0.00566109
IL18	0.741179	0.00571372
AMMECR1	0.76668	0.00572446
SMEK1	0.780905	0.0057997
NXT2	0.76719	0.00584548
C12orf5	0.74487	0.00585798
NFE2L3	0.779975	0.00588459
SHOC2	0.768301	0.00591428
ERI1	0.728541	0.00591448
ZDHHC20	0.789181	0.00595532
MS4A7	0.50459	0.00595907
CTR9	0.771826	0.00597991
FAM46A	0.783799	0.005986
CPA4	0.734745	0.005986
TROVE2	0.718964	0.00601438
ARL6IP1	0.783999	0.00601695
GADD45A	0.71033	0.00619164
YOD1	0.603962	0.00619164
CTTNBP2NL	0.767969	0.00625618
PLSCR4	0.796327	0.00626049
TMEM188	0.722794	0.00632262
MMADHC	0.786908	0.00643294
ARG2	0.747153	0.00650999
SLC30A6	0.77971	0.00651052
SPRR2A	0.370776	0.0065136
SPINK5	0.544592	0.00663235
YWHAG	0.789433	0.00664564
IFI16	0.78294	0.00669397
CYP4F3	0.664252	0.00672128
DSG2	0.799973	0.00672627
ITGB1	0.787213	0.00683767
SGMS2	0.804659	0.00686207
DMXL2	0.755659	0.00687227
UGP2	0.77377	0.00689688
TMEM165	0.769738	0.00694615
CDC73	0.762941	0.00696238
MPP5	0.802577	0.00703803
SP1	0.764056	0.00705511
VDAC2	0.769686	0.00707017
LRRFIP1	0.771186	0.0070728
C14orf128	0.719279	0.00711871
LYPD3	0.680046	0.00715007
PTPRZ1	0.788171	0.00719019
RAB18	0.763663	0.00722127
AP3S1	0.757742	0.00729569
C17orf91	0.743324	0.00730188
XIAP	0.798289	0.0073532
LOC374443	0.713617	0.00737354
TWF1	0.798957	0.00742683
ELF1	0.772739	0.00744917
S100A14	0.766357	0.00744917
SLC16A6	0.707503	0.00745345
DCUN1D3	0.569684	0.00747439
SLC44A2	0.763209	0.00753544
SESTD1	0.792491	0.00756289
S100P	0.648096	0.00767001
ARPP19	0.786352	0.00768701
KLF10	0.76313	0.00775452
TGM1	0.557602	0.00777418
BHLHE40	0.789597	0.00777685
PLBD1	0.703567	0.00777685
MYC	0.764723	0.00781167
FAM91A1	0.777519	0.00785683
MREG	0.762677	0.00794736
GDPD1	0.819081	0.0079732
GPD2	0.80071	0.00805078
PVRL4	0.774025	0.00805078
SUCLA2	0.765235	0.00805078
ACER3	0.779599	0.00808456
RABL3	0.774871	0.00809777
RAB10	0.799013	0.0082063
PJA2	0.776966	0.00823489
CAP1	0.726556	0.00826187
RDX	0.807158	0.00827579
TES	0.795077	0.00829307
MUDENG	0.799339	0.0083017
PPIL3	0.762356	0.00834263
BIRC2	0.786251	0.00837842
CCNB1	0.780784	0.00847331
ATL2	0.779168	0.0084764
SORD	0.758019	0.0084879
ATP11C	0.792915	0.00853151
RRAGC	0.75615	0.00853151
IFNGR1	0.697111	0.00853151
STEAP2	0.789745	0.00856925
WDR72	0.648399	0.0086094
KRT4	0.674923	0.00863552
HS2ST1	0.787153	0.00868303
ZCCHC10	0.759268	0.00868842
PPP2R2A	0.791903	0.00877521
SQRDL	0.756074	0.00879068
STK38	0.787541	0.00886943
LYRM1	0.738284	0.00898135
SYK	0.64958	0.00898135
S100A10	0.763652	0.00900115
NTS	0.732918	0.00900309
LOC440434	0.688828	0.00901276
GNA13	0.635833	0.00908917
STK17A	0.736615	0.00912019
ITSN2	0.76585	0.00913286
GOLT1A	0.712808	0.00924664
DIAPH1	0.775528	0.00932056
ZNF654	0.746496	0.00934308
FPR3	0.488253	0.00934423
RCHY1	0.797497	0.00935
MARCH4	0.770863	0.00935
REEP3	0.812616	0.0094555
TFG	0.793381	0.00956122
SNX18	0.761114	0.00960834
TMEM79	0.776407	0.00962273
C12orf35	0.568263	0.00962273
GOLGA4	0.802323	0.00962569
PLA2R1	0.784482	0.00972618
SYPL1	0.802415	0.00979309
C15orf34	0.761004	0.0098085
AGA	0.773176	0.00987069
SEPT10	0.801947	0.00988696
MFAP3	0.787714	0.00994587
USP38	0.776045	0.0100215
LOC100131096	0.788783	0.0101423
KPNA2	0.782343	0.010212
DNTTIP2	0.776271	0.0102701
PPM1B	0.774143	0.0102701
SLC19A2	0.77836	0.0103082
SLC43A3	0.742856	0.0103292
TMCC3	0.404863	0.0103914
RAD21	0.790684	0.0104222
SLC30A7	0.790877	0.0104727
TCEB1	0.768661	0.0105015
PGM2L1	0.814702	0.0105028
ZNF207	0.783221	0.0105672
ZFC3H1	0.763225	0.0105859
MYOF	0.817436	0.0107208
NEDD4	0.751836	0.0107208
SYNJ1	0.747975	0.0107208
CHML	0.75999	0.010736
LYSMD3	0.813598	0.0107589
XDH	0.777699	0.0108266
STAG2	0.77433	0.0108906
RGS1	0.428437	0.0109951
TINAGL1	0.769409	0.010998
PEX13	0.796529	0.0110079
KRT6B	0.474695	0.0110079
C7orf60	0.728268	0.0110163
ATP7A	0.789231	0.011049
UBTD2	0.781501	0.0110761
FGD4	0.762924	0.0111488
HNRNPH3	0.7899	0.0111985
GNPNAT1	0.801781	0.0112025
SERPINB7	0.598316	0.0112025
TARS	0.787516	0.0112242
UBLCP1	0.772207	0.0112265
GARS	0.791994	0.0113211
TMEM2	0.803012	0.0113808
ZNF185	0.791829	0.0114367
GDPD3	0.675706	0.0114367
C5orf43	0.79638	0.0114804
SIRT1	0.742215	0.0114804
MAB21L3	0.775719	0.0115695
LYRM5	0.768968	0.0115695
IER3IP1	0.792673	0.0115803
VEGFA	0.752915	0.0116188
TMSB4X	0.722448	0.0116566
TMEM41A	0.779441	0.0116899
TNFAIP3	0.655389	0.0117267
INTS6	0.762051	0.0117289
ADAM10	0.80151	0.0117558
ARAP2	0.795351	0.0118699
CNN3	0.806903	0.011889
SPTY2D1	0.776031	0.0119406
PHF20L1	0.775846	0.0119543
SERPINB1	0.617739	0.0119882
HOMER1	0.754063	0.0120217
PTK6	0.784042	0.012134
CAMSAP1L1	0.78125	0.01215
RNF11	0.789442	0.0122139
PPFIBP1	0.79937	0.0123579
RP2	0.651137	0.0124643
LTN1	0.814473	0.0124879
PAK1IP1	0.793009	0.0125318
ZNF189	0.76756	0.0126073
BZW2	0.797544	0.0127353
PKP1	0.719324	0.0127841
ATF1	0.809301	0.0127948
LIN7C	0.799133	0.0128567
S100A16	0.777012	0.0129157
C1orf52	0.745415	0.0129178
MYO5A	0.735151	0.0129775
DEPTOR	0.790247	0.0130321
BAZ2B	0.789741	0.0130574
ME1	0.7897	0.0130674
NR4A2	0.701498	0.0131292
ASNSD1	0.798303	0.0131564
CATSPERB	0.705382	0.0131564
FRMD4B	0.780522	0.0132155
ZNF552	0.79768	0.0134642
MFN1	0.815099	0.0135926
USO1	0.803307	0.0135926
BPGM	0.785156	0.0135926
CXCL2	0.398871	0.0135979
PPP1CC	0.808931	0.0136598
PCNP	0.796226	0.0136849
S100A11	0.742673	0.0136932
ID2	0.753187	0.0137174
IFRD1	0.421353	0.0137174
SCFD1	0.80529	0.0137302
EMP1	0.605883	0.0137302
LANCL3	0.683487	0.0137522
UBA6	0.798881	0.0137996
RARS	0.79367	0.0138429
C7orf73	0.763173	0.0138916
LCOR	0.811176	0.0138919
PTPN12	0.602997	0.0139406
IREB2	0.808145	0.0140187
MACC1	0.80003	0.0140674
B4GALT5	0.797156	0.0141339
NAPEPLD	0.80215	0.0141681
HECA	0.723127	0.0141681
SCEL	0.599785	0.0142716
CDK19	0.756333	0.0143364
SOCS5	0.783883	0.0144139
DGKA	0.786361	0.0144776
EIF3J	0.800324	0.0146917
MAP1LC3B	0.736161	0.0147241
IVL	0.519543	0.014872
SLC38A9	0.78548	0.0148864
TXNDC9	0.805998	0.0149916
ARHGAP29	0.799756	0.0150257
CHMP1B	0.786491	0.0150649
CREB1	0.759687	0.0150695
AURKA	0.729147	0.0152563
DENND1B	0.789173	0.015281
SP3	0.80275	0.0154706
ABCC9	0.750191	0.0156339
LARP4	0.815758	0.0157357
PSTPIP2	0.747599	0.0157606
UBAP1	0.722712	0.0157606
GYG1	0.77806	0.0158109
KIAA1199	0.548607	0.0159328
SNRPB2	0.802925	0.0159392
FBXO34	0.807486	0.0159851
NFAT5	0.806625	0.0161067
PURB	0.80015	0.0163862
VTA1	0.795135	0.0163862
ZBTB38	0.80218	0.0164471
CYB5R2	0.772886	0.016484
EXOC5	0.813826	0.0165543
CDR2L	0.817286	0.0165983
SWAP70	0.805654	0.0167099
GLRX3	0.785695	0.0167132
MMP7	0.519707	0.0167432
C18orf19	0.805803	0.0167524
IPPK	0.763998	0.0167992
BLOC1S2	0.76303	0.0168508
PDLIM2	0.735315	0.0168577
OTUD6B	0.748061	0.0169617
POLR2K	0.789456	0.0170177
C10orf118	0.81187	0.0170364
RELL1	0.713188	0.0170776
GLA	0.607963	0.0172763
PLXDC2	0.531658	0.0173324
L3MBTL3	0.779119	0.0173567
RUNX2	0.778011	0.0173567
CA2	0.492213	0.0173567
PPP4R2	0.795329	0.0173643
LRRC8C	0.67203	0.0175353
ARID4B	0.773402	0.0175428
SH3BGRL2	0.810755	0.0175533
CPD	0.795969	0.0175533
DNAJB6	0.786023	0.0175533
RG9MTD1	0.782873	0.0175533
TXN	0.778536	0.0176155
UGCG	0.812792	0.0178379
ARNTL	0.759534	0.0179224
PRSS16	0.784213	0.0179355
RAP2A	0.788605	0.018019
VAMP7	0.780983	0.0180447
JOSD1	0.667148	0.0181825
TNFRSF12A	0.767461	0.018273
EXOC1	0.805333	0.018306
ACOX1	0.774672	0.0183688
IQGAP1	0.787003	0.0183733
PFKFB2	0.793934	0.0183819
ID1	0.70777	0.0183819
ELMOD2	0.809959	0.0183934
SSR3	0.802797	0.0186118
A2M	0.709588	0.0186319
PSMA3	0.801984	0.0186869
TTC39B	0.787739	0.0186869
SREK1IP1	0.788485	0.0187141
DNAJC25	0.746634	0.0187213
TPRKB	0.745022	0.0187213
DCP2	0.695556	0.0187213
MCU	0.806034	0.0187612
PVR	0.766058	0.0187612
ADRB2	0.750753	0.0187612
ATP13A3	0.820402	0.0188408
ESRP1	0.8088	0.0189173
TC2N	0.811691	0.0189194
ANXA3	0.800491	0.0189338
SPCS2	0.799714	0.0189338
CKS2	0.820985	0.0190024
SCOC	0.81833	0.0190231
SGTB	0.639795	0.0190411
SYNM	0.739181	0.0191534
NETO2	0.741861	0.0192183
RAB1A	0.793719	0.0193115
DUSP4	0.767959	0.0193203
TICAM1	0.71977	0.0194939
RBMXL1	0.771763	0.0195976
NIPAL1	0.758599	0.0197524
ARL15	0.787124	0.0197807
SPECC1	0.790371	0.0199773
RAET1G	0.766192	0.0199773
KLF5	0.815612	0.0199945
IFNAR1	0.769519	0.0200772
USP3	0.775656	0.0201071
FAM83C	0.701424	0.0201071
TRIM16	0.811159	0.0201551
NR3C1	0.786085	0.0201723
CDC42SE2	0.786544	0.0201973
CNIH4	0.765294	0.0202339
SLC40A1	0.756861	0.0202373
METTL21D	0.721367	0.0203133
B3GNT5	0.733252	0.0203287
FZD5	0.81738	0.0204213
NUP50	0.816197	0.0204213
APC	0.792535	0.0204213
OSMR	0.752021	0.0204213
APOBEC3A	0.417426	0.0204213
SLC10A7	0.787814	0.0204396
DTX3L	0.802216	0.0204765
NR1D2	0.821108	0.0205991
ANXA2	0.810574	0.0206402
BNIP3L	0.792144	0.0206595
EEA1	0.820471	0.0210577
GLTP	0.790575	0.0211003
ACAP2	0.792595	0.0211266
MXD1	0.401929	0.0211334
CALU	0.822339	0.0211743
PPP2R1B	0.822875	0.0214711
MANF	0.790192	0.0214711
UBXN8	0.750926	0.0214711
KRT13	0.555786	0.0214711
CD55	0.767545	0.0214785
PKP2	0.841721	0.0215005
PLAT	0.564941	0.0215063
NEAT1	0.720626	0.0217345
NCOA3	0.819042	0.0218115
ZC3H12C	0.794191	0.0218115
FAM49B	0.51183	0.022098
CUL4B	0.810003	0.0220994
SCD	0.818567	0.0222511
FXYD5	0.616118	0.0222789
C3orf58	0.792991	0.0223183
SOS2	0.784412	0.0224278
EPPK1	0.718471	0.0224772
UBE4A	0.819494	0.0224781
RLF	0.764933	0.0224961
MAGT1	0.817547	0.0225101
DCTN6	0.790871	0.0225561
ITCH	0.818324	0.0226181
TXNL1	0.802107	0.0227046
EPHA2	0.800434	0.0227046
SLC10A5	0.754036	0.0227046
CLEC7A	0.400863	0.022731
ALG6	0.792818	0.0227325
TMX3	0.825022	0.022834
RAB8B	0.51178	0.022834
ENPP4	0.829693	0.0229054
SAMD4A	0.801152	0.0229054
GNG12	0.818008	0.0229083
MITF	0.796691	0.0230221
UBE2J1	0.802322	0.0230566
KIAA1324L	0.841344	0.0230942
TGFBR1	0.777598	0.0232453
CHM	0.825583	0.0232951
TMEM41B	0.807783	0.02342
JARID2	0.767442	0.0235084
DYNC1LI1	0.795692	0.0235086
DNAJA1	0.804697	0.0235662
CXCL3	0.578769	0.0235662
AFTPH	0.805501	0.0235817
SCGB1A1	0.680889	0.0235817
BMP3	0.810116	0.0236534
CCRL2	0.600986	0.0236534
SEL1L	0.82277	0.0238405
CASP7	0.818045	0.0238405
MED4	0.793948	0.0238405
SLURP1	0.585538	0.0238405
C12orf4	0.829638	0.0239438
DENR	0.814348	0.0239438
MKI67	0.653253	0.0239438
CD84	0.707337	0.0242167
PGM3	0.829813	0.0243395
VPS4B	0.811249	0.0244308
SLC7A11	0.705567	0.0244308
CD44	0.779279	0.0244529
SLC1A1	0.759274	0.0245673
CLPX	0.809287	0.024572
MOSPD1	0.800266	0.0245952
ZC3H15	0.804507	0.0246776
RAB11A	0.804374	0.0248237
DNAJB1	0.806596	0.0248313
SC5DL	0.815854	0.0249232
PON2	0.799119	0.0249232
WAC	0.809969	0.0249456
IRAK2	0.786211	0.0249871
MAN2A1	0.809458	0.0250132
NRP1	0.758423	0.0250132
NFKBIA	0.6441	0.025095
ZNF143	0.783758	0.0251909
OSTC	0.813808	0.0252062
DHX15	0.802188	0.0252546
USP32	0.69626	0.0254767
CMAS	0.8069	0.0256312
ATP6V1G1	0.797508	0.0256312
ARPC3	0.740255	0.0256715
PTAR1	0.822465	0.0257764
ABCE1	0.8206	0.0257764
ZNF260	0.817267	0.0257764
VNN1	0.479577	0.0259112
TPM3	0.775783	0.0259642
CNNM1	0.757966	0.0259642
MED21	0.786243	0.0260182
GM2A	0.805533	0.026043
PSMC2	0.81331	0.0261798
RAP1B	0.798476	0.0261872
CYP4X1	0.71483	0.0261872
PHTF2	0.816413	0.0262022
UBE2V2	0.810339	0.026269
ARHGAP20	0.788909	0.026327
RHBDL2	0.795925	0.0264027
SMAP1	0.811132	0.026491
KRT10	0.688987	0.0265346
RFK	0.804616	0.026551
RAP1GDS1	0.842024	0.0265799
MAPK1IP1L	0.822001	0.0265819
SLC35A5	0.817571	0.0265975
GDAP2	0.776095	0.0266779
MIB1	0.82312	0.0268178
ITPR2	0.723813	0.0268848
PGRMC2	0.827158	0.0269521
RAB14	0.817705	0.027001
ARL4A	0.824121	0.0270255
RYBP	0.690952	0.0270282
TDP2	0.687226	0.0270713
CBX3	0.809112	0.0271458
TBC1D15	0.798267	0.0272504
ZNF292	0.793365	0.0272783
DEK	0.796682	0.0273869
GTF2F2	0.79408	0.0273958
CCNG2	0.663486	0.0274612
FBXW7	0.770302	0.0275075
NCOA7	0.67007	0.0275949
SLC39A10	0.815699	0.0276261
CXCL1	0.503789	0.0277304
LMBRD2	0.798625	0.0277326
RNF139	0.778944	0.0277779
ATXN3	0.817128	0.027787
HMGCS1	0.83634	0.0278033
GAB1	0.753149	0.0279981
DR1	0.797113	0.0281078
TJP1	0.815017	0.0281427
SSFA2	0.817519	0.0282184
SH3GLB1	0.805512	0.0282431
EDIL3	0.736063	0.0283723
CMTM6	0.739562	0.0283896
PIK3C2A	0.831543	0.0285128
PHACTR4	0.82153	0.0286734
CD86	0.44546	0.0287514
RSL24D1	0.800756	0.0287629
MAP4K3	0.82253	0.0288088
C4orf32	0.731408	0.0288968
TGIF1	0.803278	0.0290041
NFYA	0.790916	0.0290041
XRCC4	0.790145	0.0290614
BACH1	0.603459	0.0293393
PRPF18	0.791959	0.0293495
HSPA5	0.822541	0.0293933
COBLL1	0.808699	0.0293933
STRN3	0.814607	0.0294089
C16orf52	0.803475	0.0294089
ACADSB	0.818722	0.0295197
CLCF1	0.793728	0.0295939
SBDS	0.826307	0.0297283
C1orf96	0.738926	0.0298083
SVIL	0.773545	0.029939
FRS2	0.825042	0.0299836
DNAJB14	0.793841	0.0299836
IL8	0.126058	0.0299836
GJB4	0.797432	0.0300161
UBE2E1	0.813269	0.03004
PRC1	0.763112	0.0300942
KPNA4	0.796414	0.0302135
ALDH3B2	0.804965	0.0302152
ARFIP1	0.816393	0.0303155
BMPR2	0.835414	0.0303169
PUS10	0.732562	0.0303742
CENPN	0.768288	0.0304726
YES1	0.820575	0.0305307
ZNF468	0.841772	0.0307291
PIK3CG	0.532713	0.0307813
LPCAT2	0.618929	0.0308111
MAGOHB	0.772023	0.0308781
PGGT1B	0.817169	0.0308785
SIKE1	0.810477	0.0308785
C15orf52	0.767775	0.030953
CHST4	0.753796	0.0310995
SLC28A3	0.801349	0.0311555
GTDC1	0.770095	0.0313106
ITPRIP	0.629641	0.0313607
PERP	0.819579	0.0314573
PSMD5	0.818222	0.0314723
CNIH	0.839677	0.0315842
PDE4B	0.159252	0.0316694
FAM105A	0.767595	0.0318492
GABRE	0.721749	0.0318492
UHMK1	0.83795	0.0318697
CDK6	0.842599	0.0320651
GSPT1	0.813331	0.0321179
CLINT1	0.841295	0.032581
SPTLC1	0.822431	0.032621
OXR1	0.826344	0.032733
SYNCRIP	0.827374	0.0329462
TWSG1	0.825166	0.0329462
TUFT1	0.781299	0.0329462
FAM98A	0.822273	0.0331106
ANGPTL4	0.624473	0.033163
SPIN1	0.829191	0.0333694
FTSJD1	0.827515	0.0334894
THBS1	0.337285	0.0340503
YPEL2	0.830062	0.0342272
C1GALT1C1	0.827111	0.0342272
SFT2D2	0.793421	0.0342272
NBPF14	0.624239	0.0343671
APPBP2	0.818204	0.034395
SUB1	0.795954	0.0344276
CSTF2	0.812808	0.0345798
SERPINB13	0.743866	0.0346298
TAF12	0.757761	0.0346516
EAF2	0.733856	0.0346516
ACER2	0.8177	0.0346836
KIAA1370	0.831072	0.0347859
C6orf115	0.792028	0.0348086
TMEM161B	0.828376	0.03482
SERPINB4	0.582172	0.0352665
TMEM206	0.767226	0.0353025
TMEM87A	0.819277	0.0354418
TAOK3	0.799023	0.0356712
KIF5B	0.836037	0.0358148
ATP6AP2	0.814575	0.0358614
SPRR3	0.551465	0.0360644
BTBD10	0.801083	0.0361812
CBR4	0.812575	0.0362045
LAD1	0.804582	0.0362951
SMC2	0.820056	0.0364883
MOSPD2	0.614367	0.0364883
NPAS2	0.832324	0.0365696
FBXO32	0.802983	0.0365833
PLEKHA2	0.803229	0.0367768
KLHL2	0.795635	0.0367768
RPH3AL	0.794527	0.0367768
AGFG1	0.790192	0.0367768
MYO6	0.832411	0.0368475
AEBP2	0.803557	0.0368665
CREB3L2	0.847493	0.0370957
RANBP9	0.818023	0.0370957
KLHL15	0.658574	0.0370957
CUL3	0.809636	0.0371019
RAB22A	0.804331	0.0371154
OSBPL11	0.784075	0.0371207
KIAA1539	0.698192	0.0371417
DLG1	0.830093	0.0372683
UBXN2B	0.707268	0.0373891
IRAK4	0.795365	0.0375867
PI3	0.582432	0.0375867
C2orf69	0.803294	0.0376629
ZFAND2A	0.770843	0.0376835
APAF1	0.662975	0.0378646
GCOM1	0.687353	0.0379782
CA13	0.803292	0.0380266
CASP3	0.821048	0.0380624
CPEB2	0.779219	0.0380624
IPCEF1	0.713987	0.0380877
CHIC1	0.828831	0.0381983
TMTC1	0.784858	0.0383113
USMG5	0.795492	0.038321
FRYL	0.84204	0.0385378
RASAL1	0.751799	0.0387072
NBN	0.831544	0.0387239
HIVEP2	0.787655	0.0388185
TXLNG	0.837128	0.0388269
DOCK5	0.646011	0.0389014
LPHN2	0.798927	0.0389165
CRNKL1	0.798853	0.0389472
LYPLAL1	0.798866	0.0389963
SPPL2A	0.80742	0.0390238
CORO1C	0.798074	0.0390391
PANK3	0.832242	0.0391509
RMND5A	0.794884	0.0395125
SKIL	0.76881	0.0395532
EXOC6	0.811251	0.0395589
LOC100294145	0.809742	0.0396579
CYLD	0.798676	0.0397155
C6orf204	0.774289	0.0397155
MAP3K5	0.806074	0.0397622
PRKAA2	0.828405	0.0398875
CHUK	0.817853	0.0405877
SNX6	0.817328	0.040978
PSMB2	0.825201	0.0410929
F3	0.848716	0.0415205
CHST2	0.779438	0.0417859
STX3	0.678068	0.0418476
MBD2	0.805234	0.0418953
MKLN1	0.825643	0.0419249
LNPEP	0.811604	0.0420768
USP15	0.57814	0.042141
QKI	0.660361	0.0423635
DERL2	0.804117	0.0425095
ZMAT3	0.815959	0.0426489
ARFGEF1	0.834672	0.0429875
ERP44	0.804649	0.0429875
HR	0.766835	0.0429875
PITPNC1	0.777232	0.0430806
CCDC59	0.76646	0.0431901
PHF14	0.836709	0.0432236
ACP5	0.705862	0.0432597
ARPC2	0.792514	0.0432931
WDFY3	0.815399	0.0435582
STK17B	0.591424	0.0435662
ATL3	0.814196	0.04369
FAM84B	0.816823	0.0437395
SRSF1	0.842627	0.0440201
LRRC4	0.769909	0.0440804
EPT1	0.827951	0.0440862
CDC42	0.820282	0.0441219
NBEAL1	0.844588	0.0441781
CLTC	0.836259	0.0442362
KAT2B	0.805345	0.0443506
NDFIP2	0.83215	0.0444398
PEX11A	0.811014	0.0445349
NSF	0.832225	0.0445951
MRPS36	0.789659	0.0445951
IFNGR2	0.725546	0.0445951
PPM1D	0.754576	0.0446064
CCDC90B	0.833488	0.0446549
KRR1	0.832185	0.0447271
S100A2	0.552442	0.0447271
SPAST	0.820378	0.0449038
NFYB	0.800656	0.0449696
RBM27	0.830658	0.0452474
FBXO30	0.812075	0.0452474
C16orf87	0.804915	0.0452474
FUT1	0.794427	0.0455665
SNX27	0.81138	0.0459061
TGFA	0.809465	0.0459441
SNAP23	0.769086	0.0462143
SS18L2	0.759046	0.0462909
MED13L	0.803238	0.0463941
KHDRBS3	0.791541	0.0464166
ZNF165	0.765603	0.0465195
RASA2	0.775386	0.046589
RGS10	0.788359	0.046626
RPP30	0.812051	0.0469035
LIPA	0.837919	0.0469448
ZNF438	0.629624	0.0469448
LIMCH1	0.833709	0.047006
LMO7	0.822939	0.0471061
PUS7L	0.800315	0.0471828
CBFB	0.82243	0.0471918
LMBRD1	0.815329	0.0472698
RIPK2	0.697969	0.0475475
SLC36A4	0.776163	0.0477499
NR4A3	0.319052	0.0477828
TTC13	0.795489	0.0478048
PRRC1	0.840944	0.0480836
TOMM70A	0.835654	0.0480836
EIF4A3	0.792117	0.048175
FRG1	0.776604	0.0483391
DIP2B	0.812991	0.048344
MRPL50	0.832498	0.0484328
SHISA9	0.763156	0.0487103
ITGAX	0.218871	0.0489067
FAM120AOS	0.808556	0.0491538
MAP3K1	0.811172	0.0491925
BRMS1L	0.782567	0.0492482
ST3GAL5	0.814401	0.0492539
RALBP1	0.823255	0.0492921
GTPBP10	0.831114	0.0493329
DOCK4	0.806828	0.0493434
WDR26	0.806491	0.0493575
CTH	0.742464	0.0494384
PARP9	0.806957	0.0495809
ANKHD1	0.681804	0.0498803
TRNT1	0.824204	0.0498821
C15orf48	0.669633	0.0498821
FERMT2	0.803861	0.0499184

## Sheet: (d) Asthma under-exp pathways
Supplementary Table 1(d): Under-expressed pathways in asthma cases compared to controls.
Enriched pathways were identified from the Molecular Signature Database (Subramanian, et al 2005) using an upper FDR threshold of 0.05.
Pathway	Description	Fold change	FDR
REACTOME_IMMUNE_SYSTEM	Genes involved in Immune System	3.60186	1.07e-22
REACTOME_METABOLISM_OF_LIPIDS_AND_LIPOPROTEINS	Genes involved in Metabolism of lipids and lipoproteins	4.48108	1.47e-18
REACTOME_ADAPTIVE_IMMUNE_SYSTEM	Genes involved in Adaptive Immune System	3.90848	1.46e-15
REACTOME_HEMOSTASIS	Genes involved in Hemostasis	4.04147	1.57e-14
PID_ERBB1_DOWNSTREAM_PATHWAY	ErbB1 downstream signaling	8.44497	2.05e-13
REACTOME_PPARA_ACTIVATES_GENE_EXPRESSION	Genes involved in PPARA Activates Gene Expression	8.1716	1.47e-12
PID_PDGFRB_PATHWAY	PDGFR-beta signaling pathway	7.15938	2.22e-12
PID_P53_DOWNSTREAM_PATHWAY	Direct p53 effectors	6.74194	8.3e-12
KEGG_PATHWAYS_IN_CANCER	Pathways in cancer	4.28159	1.14e-11
REACTOME_FATTY_ACID_TRIACYLGLYCEROL_AND_KETONE_BODY_METABOLISM	Genes involved in Fatty acid, triacylglycerol, and ketone body metabolism	5.9366	1.65e-11
NABA_MATRISOME_ASSOCIATED	Ensemble of genes encoding ECM-associated proteins including ECM-affilaited proteins, ECM regulators and secreted factors	2.84454	2.28e-10
REACTOME_TRANSMEMBRANE_TRANSPORT_OF_SMALL_MOLECULES	Genes involved in Transmembrane transport of small molecules	3.48734	2.48e-09
REACTOME_INNATE_IMMUNE_SYSTEM	Genes involved in Innate Immune System	4.10427	4.47e-09
KEGG_REGULATION_OF_ACTIN_CYTOSKELETON	Regulation of actin cytoskeleton	4.61777	5.03e-09
KEGG_MAPK_SIGNALING_PATHWAY	MAPK signaling pathway	4.15229	6.01e-09
REACTOME_DIABETES_PATHWAYS	Genes involved in Diabetes pathways	5.83316	7.31e-09
KEGG_SMALL_CELL_LUNG_CANCER	Small cell lung cancer	4.34439	7.31e-09
NABA_ECM_REGULATORS	Genes encoding enzymes and their regulators involved in the remodeling of the extracellular matrix	7.47709	7.31e-09
REACTOME_APOPTOSIS	Genes involved in Apoptosis	5.4896	7.61e-09
NABA_MATRISOME	Ensemble of genes encoding extracellular matrix and extracellular matrix-associated proteins	2.37168	1.09e-08
PID_NFKAPPAB_CANONICAL_PATHWAY	Canonical NF-kappaB pathway	16.0624	1.11e-08
KEGG_APOPTOSIS	Apoptosis	7.13722	1.29e-08
REACTOME_CLASS_I_MHC_MEDIATED_ANTIGEN_PROCESSING_PRESENTATION	Genes involved in Class I MHC mediated antigen processing & presentation	4.12274	1.98e-08
REACTOME_TOLL_RECEPTOR_CASCADES	Genes involved in Toll Receptor Cascades	5.94768	2.71e-08
REACTOME_ACTIVATED_TLR4_SIGNALLING	Genes involved in Activated TLR4 signalling	6.75302	2.71e-08
PID_CDC42_PATHWAY	CDC42 signaling events	7.9167	2.71e-08
KEGG_NOD_LIKE_RECEPTOR_SIGNALING_PATHWAY	NOD-like receptor signaling pathway	8.34153	4.69e-08
KEGG_FOCAL_ADHESION	Focal adhesion	4.41089	7.43e-08
REACTOME_TRAF6_MEDIATED_INDUCTION_OF_NFKB_AND_MAP_KINASES_UPON_TLR7_8_OR_9_ACTIVATION	Genes involved in TRAF6 mediated induction of NFkB and MAP kinases upon TLR7/8 or 9 activation	7.19633	9.93e-08
PID_TNF_PATHWAY	TNF receptor signaling pathway	9.6382	1.12e-07
KEGG_EPITHELIAL_CELL_SIGNALING_IN_HELICOBACTER_PYLORI_INFECTION	Epithelial cell signaling in Helicobacter pylori infection	7.60638	1.49e-07
BIOCARTA_HIVNEF_PATHWAY	HIV-I Nef: negative effector of Fas and TNF	8.27873	1.71e-07
KEGG_P53_SIGNALING_PATHWAY	p53 signaling pathway	7.49556	1.71e-07
REACTOME_ANTIGEN_PROCESSING_UBIQUITINATION_PROTEASOME_DEGRADATION	Genes involved in Antigen processing: Ubiquitination & Proteasome degradation	4.18185	1.79e-07
PID_AP1_PATHWAY	AP-1 transcription factor network	7.38842	1.93e-07
KEGG_PATHOGENIC_ESCHERICHIA_COLI_INFECTION	Pathogenic Escherichia coli infection	8.13835	1.93e-07
REACTOME_MYD88_MAL_CASCADE_INITIATED_ON_PLASMA_MEMBRANE	Genes involved in MyD88:Mal cascade initiated on plasma membrane	6.67544	2.31e-07
REACTOME_SIGNALLING_BY_NGF	Genes involved in Signalling by NGF	4.0858	2.51e-07
KEGG_UBIQUITIN_MEDIATED_PROTEOLYSIS	Ubiquitin mediated proteolysis	5.08693	2.51e-07
REACTOME_CYTOKINE_SIGNALING_IN_IMMUNE_SYSTEM	Genes involved in Cytokine Signaling in Immune system	3.69421	2.56e-07
KEGG_NEUROTROPHIN_SIGNALING_PATHWAY	Neurotrophin signaling pathway	5.27903	3.27e-07
REACTOME_TRIF_MEDIATED_TLR3_SIGNALING	Genes involved in TRIF mediated TLR3 signaling	6.98945	3.49e-07
BIOCARTA_MAPK_PATHWAY	MAPKinase Signaling Pathway	6.36882	3.88e-07
REACTOME_MEMBRANE_TRAFFICKING	Genes involved in Membrane Trafficking	5.15343	4.44e-07
BIOCARTA_SALMONELLA_PATHWAY	How does salmonella hijack a cell	19.8933	4.71e-07
PID_HIF1_TFPATHWAY	HIF-1-alpha transcription factor network	7.2776	6.39e-07
PID_TGFBR_PATHWAY	TGF-beta receptor signaling	8.06077	6.45e-07
PID_MYC_ACTIV_PATHWAY	Validated targets of C-MYC transcriptional activation	6.54614	7.35e-07
BIOCARTA_ACTINY_PATHWAY	Y branching of actin filaments	4.10427	7.4e-07
REACTOME_PHOSPHOLIPID_METABOLISM	Genes involved in Phospholipid metabolism	14.7768	7.42e-07
PID_MET_PATHWAY	Signaling events mediated by Hepatocyte Growth Factor Receptor (c-Met)	6.46487	8.18e-07
KEGG_ENDOCYTOSIS	Endocytosis	4.24096	8.35e-07
REACTOME_INSULIN_SYNTHESIS_AND_PROCESSING	Genes involved in Insulin Synthesis and Processing	14.0749	1.08e-06
KEGG_PANCREATIC_CANCER	Pancreatic cancer	6.86015	1.12e-06
KEGG_RENAL_CELL_CARCINOMA	Renal cell carcinoma	6.86015	1.12e-06
PID_ATF2_PATHWAY	ATF-2 transcription factor network	7.51403	1.25e-06
REACTOME_SLC_MEDIATED_TRANSMEMBRANE_TRANSPORT	Genes involved in SLC-mediated transmembrane transport	3.67944	1.3e-06
REACTOME_SIGNALING_BY_THE_B_CELL_RECEPTOR_BCR	Genes involved in Signaling by the B Cell Receptor (BCR)	4.98349	1.4e-06
PID_FOXO_PATHWAY	FoxO family signaling	8.29351	1.45e-06
REACTOME_NFKB_AND_MAP_KINASES_ACTIVATION_MEDIATED_BY_TLR4_SIGNALING_REPERTOIRE	Genes involved in NFkB and MAP kinases activation mediated by TLR4 signaling repertoire	6.67175	1.46e-06
REACTOME_PLATELET_ACTIVATION_SIGNALING_AND_AGGREGATION	Genes involved in Platelet activation, signaling and aggregation	3.90848	1.48e-06
KEGG_TGF_BETA_SIGNALING_PATHWAY	TGF-beta signaling pathway	6.01418	1.74e-06
PID_EPHB_FWD_PATHWAY	EPHB forward signaling	9.23553	1.77e-06
REACTOME_APOPTOTIC_CLEAVAGE_OF_CELLULAR_PROTEINS	Genes involved in Apoptotic cleavage of cellular proteins	9.23553	1.77e-06
BIOCARTA_CDC42RAC_PATHWAY	Role of PI3K subunit p85 in regulation of Actin Organization and Cell Migration	3.18441	2.02e-06
REACTOME_CELL_CYCLE_MITOTIC	Genes involved in Cell Cycle, Mitotic	16.1622	2.04e-06
PID_CASPASE_PATHWAY	Caspase cascade in apoptosis	7.81326	2.45e-06
REACTOME_CIRCADIAN_CLOCK	Genes involved in Circadian Clock	7.66549	2.97e-06
ST_FAS_SIGNALING_PATHWAY	Fas Signaling Pathway	6.81952	3.14e-06
BIOCARTA_DEATH_PATHWAY	Induction of apoptosis through DR3 and DR4/5 Death Receptors	10.0741	3.18e-06
PID_RAC1_PATHWAY	RAC1 signaling pathway	7.52511	3.49e-06
SIG_PIP3_SIGNALING_IN_CARDIAC_MYOCTES	Genes related to PIP3 signaling in cardiac myocytes	6.61633	4.27e-06
PID_BETA_CATENIN_NUC_PATHWAY	Regulation of nuclear beta catenin signaling and target gene transcription	6.00309	4.37e-06
REACTOME_APOPTOTIC_CLEAVAGE_OF_CELL_ADHESION_PROTEINS	Genes involved in Apoptotic cleavage of cell adhesion proteins	18.4711	5.72e-06
PID_PLK1_PATHWAY	PLK1 signaling events	8.03122	6.25e-06
REACTOME_METABOLISM_OF_PROTEINS	Genes involved in Metabolism of proteins	2.56748	6.47e-06
REACTOME_BMAL1_CLOCK_NPAS2_ACTIVATES_CIRCADIAN_EXPRESSION	Genes involved in BMAL1:CLOCK/NPAS2 Activates Circadian Expression	9.23553	6.56e-06
ST_P38_MAPK_PATHWAY	p38 MAPK Pathway	8.98432	8.35e-06
REACTOME_DEVELOPMENTAL_BIOLOGY	Genes involved in Developmental Biology	2.80021	9.75e-06
PID_ARF6_TRAFFICKING_PATHWAY	Arf6 trafficking events	7.53989	1.1e-05
ST_TUMOR_NECROSIS_FACTOR_PATHWAY	Tumor Necrosis Factor Pathway.	10.1923	1.23e-05
PID_ECADHERIN_NASCENT_AJ_PATHWAY	E-cadherin signaling in the nascent adherens junction	8.52624	1.29e-05
REACTOME_MAP_KINASE_ACTIVATION_IN_TLR_CASCADE	Genes involved in MAP kinase activation in TLR cascade	7.38842	1.29e-05
KEGG_B_CELL_RECEPTOR_SIGNALING_PATHWAY	B cell receptor signaling pathway	5.91074	1.31e-05
BIOCARTA_MITOCHONDRIA_PATHWAY	Role of Mitochondria in Apoptotic Signaling	12.3128	1.4e-05
REACTOME_SIGNALING_BY_TGF_BETA_RECEPTOR_COMPLEX	Genes involved in Signaling by TGF-beta Receptor Complex	6.45009	1.48e-05
SIG_INSULIN_RECEPTOR_PATHWAY_IN_CARDIAC_MYOCYTES	Genes related to the insulin receptor pathway	7.24435	1.49e-05
REACTOME_NOD1_2_SIGNALING_PATHWAY	Genes involved in NOD1/2 Signaling Pathway	9.85246	1.49e-05
ST_JNK_MAPK_PATHWAY	JNK MAPK Pathway	8.31198	1.49e-05
REACTOME_MITOTIC_G1_G1_S_PHASES	Genes involved in Mitotic G1-G1/S phases	4.31484	1.59e-05
REACTOME_NGF_SIGNALLING_VIA_TRKA_FROM_THE_PLASMA_MEMBRANE	Genes involved in NGF signalling via TRKA from the plasma membrane	4.31484	1.59e-05
REACTOME_ACTIVATION_OF_NF_KAPPAB_IN_B_CELLS	Genes involved in Activation of NF-kappaB in B Cells	6.35035	1.63e-05
PID_AVB3_OPN_PATHWAY	Osteopontin-mediated events	9.53476	1.85e-05
PID_CD40_PATHWAY	CD40/CD40L signaling	9.53476	1.85e-05
PID_RB_1PATHWAY	Regulation of retinoblastoma protein	6.25061	1.86e-05
PID_TAP63_PATHWAY	Validated transcriptional targets of TAp63 isoforms	6.84168	2.31e-05
REACTOME_APOPTOTIC_EXECUTION_PHASE	Genes involved in Apoptotic execution phase	6.84168	2.31e-05
ST_ERK1_ERK2_MAPK_PATHWAY	ERK1/ERK2 MAPK Pathway	9.23553	2.31e-05
BIOCARTA_CASPASE_PATHWAY	Caspase Cascade in Apoptosis	11.2415	2.41e-05
PID_INTEGRIN3_PATHWAY	Beta3 integrin cell surface interactions	7.73199	2.55e-05
