# Supplementary material for: A Nasal Brush-based Classifier of Asthma Identified by Machine Learning Analysis of Nasal RNA Sequence Data
Source: Sci Rep. 2018 Jun 11;8:8826. doi: 10.1038/s41598-018-27189-4 (PMC5995932; doi:10.1038/s41598-018-27189-4)
Supplement: Supplementary file 3 — Supplementary Table 2 [file 41598_2018_27189_MOESM3_ESM.xlsx]

## Sheet: Sheet1
Supplementary Table 2: Known asthma genes from a recent review of asthma (Mathias, 2014) that overlap with genes in our RNAseq data sets
ACE
ACO1
ACP1
ADRB2
ALOX5
C11orf71
C3
C3AR1
C5orf56
CCL5
CCR5
CD14
CDK2
CFTR
CHML
CRCT1
CYFIP2
DAP3
DEFB1
DENND1B
GAB1
GATA3
GSDMB
GSTP1
GSTT1
HAVCR2
HLA-DOA
HLA-DPA1
HLA-DPB1
HLA-DQA1
HLA-DQB1
HLA-DRA
HLA-DRB1
HNMT
IKZF4
IL15
IL18
IL1B
IL1R1
IL1RN
IL2RB
IL33
IL5RA
IL6R
IL8
IRAK2
IRF1
NDFIP1
NOD1
OPN3
ORMDL3
PBX2
PCDH20
PDE4D
PHF11
RAD50
RORA
SERPINA3
SLC22A5
SMAD3
SPATS2L
SPINK5
STAT6
TAP1
TGFB1
TIMP1
TLE4
TLR2
TLR4
VDR
